# Supplementary material for: Comparative evaluation of the therapeutic efficacy between human amniotic epithelial cells and human umbilical cord mesenchymal stem cells in premature ovarian insufficiency
Source: Stem Cell Res Ther. 2025 Dec 31;17:65. doi: 10.1186/s13287-025-04881-7 (PMC12866098; doi:10.1186/s13287-025-04881-7)
Supplement: Supplementary file 2 — Supplementary Material 2. [file 13287_2025_4881_MOESM2_ESM.xls]

gene_id	BaseMean_DESeq2	BaseMean_control_AEC	BaseMean_case_MSC	FoldChange	log2FoldChange	p-value	q-value	Regulation	Expression_MSC1	Expression_MSC2	Expression_AEC1	Expression_AEC2	Expression_AEC3	gene_Dbxref	description	GO_id	GO_term	pathway	pathway_description	TF_family
A1BG	131.78105456573078	30.455866132962228	283.7688372148837	9.300294487257885	3.217276398863692	9.024765315689682e-06	3.755781103977583e-05	Up	2.082404648544521	1.5317865008733484	0.1724845595049024	0.1154610299562248	0.5102011032341839	1	alpha-1-B glycoprotein	GO:0002576,GO:0003674,GO:0005576,GO:0005615,GO:0008150,GO:0031093,GO:0034774,GO:0043312,GO:0062023,GO:0070062,GO:0072562,GO:1904813	platelet degranulation|molecular_function|extracellular region|extracellular space|biological_process|platelet alpha granule lumen|secretory granule lumen|neutrophil degranulation|collagen-containing extracellular matrix|extracellular exosome|blood microparticle|ficolin-1-rich granule lumen
A2M	3.847130117892669	0.5912646772705474	8.730928278825854	14.672725129177577	3.875064938988708	0.0218024491514309	0.0434200828398564	Up	0.0419601264362576	0.0353268229121597	0.0057098104071411	0.0	0.0052158277345324	2	alpha-2-macroglobulin	GO:0001869,GO:0002020,GO:0002576,GO:0004866,GO:0004867,GO:0005102,GO:0005515,GO:0005576,GO:0005615,GO:0005829,GO:0007597,GO:0010951,GO:0019838,GO:0019899,GO:0019959,GO:0019966,GO:0022617,GO:0031093,GO:0043120,GO:0048306,GO:0048863,GO:0051056,GO:0062023,GO:0070062,GO:0072562	negative regulation of complement activation, lectin pathway|protease binding|platelet degranulation|endopeptidase inhibitor activity|serine-type endopeptidase inhibitor activity|signaling receptor binding|protein binding|extracellular region|extracellular space|cytosol|blood coagulation, intrinsic pathway|negative regulation of endopeptidase activity|growth factor binding|enzyme binding|interleu…	hsa04610	Complement and coagulation cascades
A2ML1	2830.764832148541	4717.941386914234	0.0	4.533216413417345e-05	-14.429105438050485	1.9550253587489192e-20	3.8986420814520893e-19	Down	0.0	0.0	10.779257750802111	24.281739664485784	35.4506880339424	144568	alpha-2-macroglobulin like 1	GO:0002020,GO:0004866,GO:0004867,GO:0005615,GO:0010951,GO:0030414,GO:0052548,GO:0070062	protease binding|endopeptidase inhibitor activity|serine-type endopeptidase inhibitor activity|extracellular space|negative regulation of endopeptidase activity|peptidase inhibitor activity|regulation of endopeptidase activity|extracellular exosome
AADAT	487.8331016683935	669.2150748170783	215.7601419453666	0.3224161005578557	-1.6330043050692833	5.037873920851291e-07	2.541928599795973e-06	Down	1.7293425937783862	1.6196978990926592	9.763436171583765	5.56501075616409	6.09219584873147	51166	aminoadipate aminotransferase	GO:0005759,GO:0006103,GO:0006536,GO:0006554,GO:0006569,GO:0008483,GO:0009058,GO:0016212,GO:0030170,GO:0033512,GO:0042803,GO:0047536,GO:0070189,GO:0097052,GO:1901605	mitochondrial matrix|2-oxoglutarate metabolic process|glutamate metabolic process|lysine catabolic process|tryptophan catabolic process|transaminase activity|biosynthetic process|kynurenine-oxoglutarate transaminase activity|pyridoxal phosphate binding|L-lysine catabolic process to acetyl-CoA via saccharopine|protein homodimerization activity|2-aminoadipate transaminase activity|kynurenine metabo…	hsa00310,hsa00380	Lysine degradation|Tryptophan metabolism
AARS1	6624.186293721989	4366.087024162523	10011.335198061191	2.292916072173059	1.1971835487801603	4.456629937187178e-26	1.2986412351850082e-24	Up	62.83849403227005	62.569744286263294	35.98157387607302	36.795588200746096	39.299137406286384	16	alanyl-tRNA synthetase 1	GO:0000049,GO:0002161,GO:0002196,GO:0004813,GO:0005524,GO:0005737,GO:0005739,GO:0005829,GO:0006400,GO:0006418,GO:0006419,GO:0008033,GO:0008270,GO:0016020,GO:0016597,GO:0070062,GO:0106074	tRNA binding|aminoacyl-tRNA editing activity|Ser-tRNA(Ala) hydrolase activity|alanine-tRNA ligase activity|ATP binding|cytoplasm|mitochondrion|cytosol|tRNA modification|tRNA aminoacylation for protein translation|alanyl-tRNA aminoacylation|tRNA processing|zinc ion binding|membrane|amino acid binding|extracellular exosome|aminoacyl-tRNA metabolism involved in translational fidelity	hsa00970	Aminoacyl-tRNA biosynthesis
AASDHPPT	1463.005895207417	1883.4936568633127	832.2742527235733	0.4419391341196704	-1.1780804061536714	2.662602053826421e-07	1.4047327888187395e-06	Down	3.4370533773647023	4.5240554912103565	14.5281550600435	11.468468562855294	11.037759229623203	60496	aminoadipate-semialdehyde dehydrogenase-phosphopantetheinyl transferase	GO:0000287,GO:0005515,GO:0005829,GO:0008897,GO:0015939,GO:0019878,GO:0070062	magnesium ion binding|protein binding|cytosol|holo-[acyl-carrier-protein] synthase activity|pantothenate metabolic process|lysine biosynthetic process via aminoadipic acid|extracellular exosome	hsa00770	Pantothenate and CoA biosynthesis
AASS	592.2422341487945	64.17693993851228	1384.3401754642182	21.593608654004576	4.432532456922717	8.800465668449378e-55	8.118024649742629e-53	Up	4.661339110092172	5.558975529951174	0.3049410923443366	0.3974103955947829	0.2655017354439981	10157	aminoadipate-semialdehyde synthase	GO:0000122,GO:0003714,GO:0004753,GO:0004754,GO:0005634,GO:0005737,GO:0005739,GO:0005759,GO:0005829,GO:0006554,GO:0019878,GO:0031061,GO:0033512,GO:0042393,GO:0043231,GO:0047130,GO:0047131,GO:0055114	negative regulation of transcription by RNA polymerase II|transcription corepressor activity|saccharopine dehydrogenase activity|saccharopine dehydrogenase (NAD+, L-lysine-forming) activity|nucleus|cytoplasm|mitochondrion|mitochondrial matrix|cytosol|lysine catabolic process|lysine biosynthetic process via aminoadipic acid|negative regulation of histone methylation|L-lysine catabolic process to a…	hsa00310	Lysine degradation
ABAT	919.483731671938	1350.2823844047273	273.28575257275463	0.2024238124425962	-2.304549081178672	5.971938106745427e-10	4.521352536406056e-09	Down	0.8995675644462733	1.1231074379657728	7.313579794095591	8.617847135288145	4.4989900237805065	18	4-aminobutyrate aminotransferase	GO:0003867,GO:0005739,GO:0005759,GO:0009448,GO:0009450,GO:0030170,GO:0032144,GO:0032145,GO:0034386,GO:0042135,GO:0042802,GO:0046872,GO:0047298,GO:0048148,GO:0051536	4-aminobutyrate transaminase activity|mitochondrion|mitochondrial matrix|gamma-aminobutyric acid metabolic process|gamma-aminobutyric acid catabolic process|pyridoxal phosphate binding|4-aminobutyrate transaminase complex|succinate-semialdehyde dehydrogenase binding|4-aminobutyrate:2-oxoglutarate transaminase activity|neurotransmitter catabolic process|identical protein binding|metal ion binding|…	hsa00250,hsa00280,hsa00410,hsa00640,hsa00650,hsa04727	Alanine, aspartate and glutamate metabolism|Valine, leucine and isoleucine degradation|beta-Alanine metabolism|Propanoate metabolism|Butanoate metabolism|GABAergic synapse
ABCA1	7018.425214775925	4718.663576400341	10468.0676723393	2.218464800977252	1.1495616629808008	0.0039091486514666	0.0095109966219179	Up	15.913232932905457	17.850249744350126	16.19737505038465	7.340081283095444	7.939907691699133	19	ATP binding cassette subfamily A member 1	GO:0005102,GO:0005319,GO:0005515,GO:0005524,GO:0005548,GO:0005768,GO:0005789,GO:0005886,GO:0005887,GO:0006869,GO:0007040,GO:0007186,GO:0007189,GO:0008203,GO:0008320,GO:0009306,GO:0010745,GO:0010875,GO:0010887,GO:0015485,GO:0016197,GO:0016887,GO:0019216,GO:0019905,GO:0023061,GO:0030139,GO:0031210,GO:0031267,GO:0032367,GO:0032489,GO:0033344,GO:0033700,GO:0034185,GO:0034186,GO:0034188,GO:0034380,GO:…	signaling receptor binding|lipid transporter activity|protein binding|ATP binding|phospholipid transporter activity|endosome|endoplasmic reticulum membrane|plasma membrane|integral component of plasma membrane|lipid transport|lysosome organization|G protein-coupled receptor signaling pathway|adenylate cyclase-activating G protein-coupled receptor signaling pathway|cholesterol metabolic process|pr…	hsa02010,hsa04975,hsa04979	ABC transporters|Fat digestion and absorption|Cholesterol metabolism
ABCA12	104.00467267511196	171.04034645344825	3.451162007607621	0.0202748199301521	-5.624167088502592	3.579201543325059e-08	2.156988954125675e-07	Down	0.0026967873482402	0.0129740762650343	0.1790817887841108	0.7951199870158123	0.600718709784827	26154	ATP binding cassette subfamily A member 12	GO:0005102,GO:0005319,GO:0005515,GO:0005524,GO:0005737,GO:0005829,GO:0005886,GO:0006869,GO:0010875,GO:0016021,GO:0016887,GO:0019725,GO:0031424,GO:0032940,GO:0033700,GO:0034040,GO:0034191,GO:0035627,GO:0042626,GO:0043129,GO:0043231,GO:0045055,GO:0048286,GO:0055085,GO:0055088,GO:0061436,GO:0072659,GO:0097209,GO:0098656,GO:2000010	signaling receptor binding|lipid transporter activity|protein binding|ATP binding|cytoplasm|cytosol|plasma membrane|lipid transport|positive regulation of cholesterol efflux|integral component of membrane|ATPase activity|cellular homeostasis|keratinization|secretion by cell|phospholipid efflux|ATPase-coupled lipid transmembrane transporter activity|apolipoprotein A-I receptor binding|ceramide tra…	hsa02010	ABC transporters
ABCA2	1586.0927889667444	989.4021511500392	2481.1287456918035	2.5077374451042336	1.3263863088758057	4.2279093851227234e-10	3.268423933918009e-09	Up	6.177277125600308	6.828676589661972	3.0545225950511377	3.9562471645828574	3.5905689528637565	20	ATP binding cassette subfamily A member 2	GO:0000166,GO:0001573,GO:0005319,GO:0005524,GO:0005764,GO:0005765,GO:0005768,GO:0005815,GO:0005886,GO:0006357,GO:0006629,GO:0006684,GO:0006687,GO:0006869,GO:0007626,GO:0010008,GO:0010872,GO:0016020,GO:0016021,GO:0016887,GO:0031410,GO:0032289,GO:0032383,GO:0032384,GO:0032805,GO:0042493,GO:0042626,GO:0042632,GO:0042986,GO:0043190,GO:0043231,GO:0045540,GO:0046512,GO:0048545,GO:0052548,GO:0055085,GO:…	nucleotide binding|ganglioside metabolic process|lipid transporter activity|ATP binding|lysosome|lysosomal membrane|endosome|microtubule organizing center|plasma membrane|regulation of transcription by RNA polymerase II|lipid metabolic process|sphingomyelin metabolic process|glycosphingolipid metabolic process|lipid transport|locomotory behavior|endosome membrane|regulation of cholesterol esterif…	hsa02010,hsa04142	ABC transporters|Lysosome
ABCA7	311.23501396422307	429.87097701668336	133.28106938553302	0.3101203961691751	-1.689099681853737	0.0001191760984317	0.0004040432505117	Down	0.3375559197417465	0.4961110230308463	1.2033597665301772	2.365225101225665	1.9070905650580865	10347	ATP binding cassette subfamily A member 7	GO:0000139,GO:0001891,GO:0005319,GO:0005524,GO:0005548,GO:0005783,GO:0005794,GO:0005886,GO:0006869,GO:0006909,GO:0007613,GO:0008542,GO:0009986,GO:0010875,GO:0016021,GO:0016887,GO:0018149,GO:0019216,GO:0030054,GO:0031901,GO:0032587,GO:0033344,GO:0033700,GO:0034188,GO:0034205,GO:0034380,GO:0034504,GO:0038027,GO:0042626,GO:0042985,GO:0043231,GO:0043409,GO:0044857,GO:0045332,GO:0045806,GO:0050766,GO:…	Golgi membrane|phagocytic cup|lipid transporter activity|ATP binding|phospholipid transporter activity|endoplasmic reticulum|Golgi apparatus|plasma membrane|lipid transport|phagocytosis|memory|visual learning|cell surface|positive regulation of cholesterol efflux|integral component of membrane|ATPase activity|peptide cross-linking|regulation of lipid metabolic process|cell junction|early endosome…	hsa02010	ABC transporters
ABCA8	286.89387202378055	0.0	717.2346800594514	4350.031555258747	12.0868101510143	3.4269879737664227e-22	7.736965641674463e-21	Up	1.988284125811218	3.010849090625453	0.0	0.0	0.0	10351	ATP binding cassette subfamily A member 8	GO:0005319,GO:0005524,GO:0005783,GO:0005886,GO:0006686,GO:0006869,GO:0008559,GO:0010874,GO:0010875,GO:0016021,GO:0016323,GO:0030301,GO:0033344,GO:0042626,GO:0042908,GO:0043231,GO:0055085,GO:0140359	lipid transporter activity|ATP binding|endoplasmic reticulum|plasma membrane|sphingomyelin biosynthetic process|lipid transport|ATPase-coupled xenobiotic transmembrane transporter activity|regulation of cholesterol efflux|positive regulation of cholesterol efflux|integral component of membrane|basolateral plasma membrane|cholesterol transport|cholesterol efflux|ATPase-coupled transmembrane transp…	hsa02010	ABC transporters
ABCC1	3184.156610486901	1880.798219143704	5139.194197501697	2.732216830385794	1.4500719813253582	1.5549601628468014e-21	3.3258009969508543e-20	Up	15.63752267490282	14.883677759415823	7.161035509221604	7.2316805100714685	8.50150064611405	4363	ATP binding cassette subfamily C member 1	GO:0005524,GO:0005886,GO:0005887,GO:0006691,GO:0008559,GO:0009235,GO:0009925,GO:0015420,GO:0015431,GO:0015562,GO:0015889,GO:0016020,GO:0016323,GO:0016324,GO:0016328,GO:0016887,GO:0034040,GO:0034634,GO:0034775,GO:0042493,GO:0042626,GO:0042908,GO:0042910,GO:0042969,GO:0042971,GO:0045332,GO:0046943,GO:0050729,GO:0055085,GO:0060326,GO:0070062,GO:0070633,GO:0071716,GO:0099039,GO:0140115,GO:0140359,GO:…	ATP binding|plasma membrane|integral component of plasma membrane|leukotriene metabolic process|ATPase-coupled xenobiotic transmembrane transporter activity|cobalamin metabolic process|basal plasma membrane|ATPase-coupled vitamin B12 transmembrane transporter activity|ATPase-coupled glutathione S-conjugate transmembrane transporter activity|efflux transmembrane transporter activity|cobalamin tran…	hsa01523,hsa02010,hsa04071,hsa04977,hsa05206	Antifolate resistance|ABC transporters|Sphingolipid signaling pathway|Vitamin digestion and absorption|MicroRNAs in cancer
ABCC3	1114.3416822189026	19.373871037500788	2756.7933989910057	142.14636200256598	7.151233365905749	4.983563172922952e-06	2.153242984714641e-05	Up	10.210321556156272	10.260407016511438	0.0047910016610455	0.040409369090578	0.2494610400007776	8714	ATP binding cassette subfamily C member 3	GO:0005524,GO:0005886,GO:0006855,GO:0008559,GO:0015164,GO:0015431,GO:0015432,GO:0015721,GO:0015722,GO:0015779,GO:0016020,GO:0016021,GO:0016887,GO:0042626,GO:0042908,GO:0042910,GO:0055085,GO:0071714,GO:0071716,GO:0098656,GO:0150104	ATP binding|plasma membrane|drug transmembrane transport|ATPase-coupled xenobiotic transmembrane transporter activity|glucuronoside transmembrane transporter activity|ATPase-coupled glutathione S-conjugate transmembrane transporter activity|ATPase-coupled bile acid transmembrane transporter activity|bile acid and bile salt transport|canalicular bile acid transport|glucuronoside transport|membrane…	hsa01523,hsa02010,hsa04976	Antifolate resistance|ABC transporters|Bile secretion
ABCC4	510.8835413390848	56.05357868300924	1193.128485323199	21.25994728083302	4.4100661142504975	1.1738099843152993e-12	1.1821437993412484e-11	Up	3.322256711467228	3.190408908728422	0.0950826757137464	0.1485126280344646	0.3828125290937522	10257	ATP binding cassette subfamily C member 4	GO:0002576,GO:0005515,GO:0005524,GO:0005886,GO:0010243,GO:0014070,GO:0015216,GO:0015431,GO:0015562,GO:0015662,GO:0016020,GO:0016021,GO:0016323,GO:0016324,GO:0016404,GO:0016887,GO:0031088,GO:0032310,GO:0038183,GO:0042493,GO:0042626,GO:0042908,GO:0042910,GO:0048661,GO:0055085,GO:0055114,GO:0060271,GO:0070730,GO:0071716,GO:0098591,GO:0098656,GO:0140115,GO:0150104	platelet degranulation|protein binding|ATP binding|plasma membrane|response to organonitrogen compound|response to organic cyclic compound|purine nucleotide transmembrane transporter activity|ATPase-coupled glutathione S-conjugate transmembrane transporter activity|efflux transmembrane transporter activity|ion transmembrane transporter activity, phosphorylative mechanism|membrane|integral compone…	hsa01523,hsa02010,hsa04024,hsa04976	Antifolate resistance|ABC transporters|cAMP signaling pathway|Bile secretion
ABCC9	13.089367576375292	0.8588872245390441	31.435088104129683	35.81413794758984	5.162457311439695	0.0009496043247567	0.0026874177728293	Up	0.0787477976782404	0.0653190963178435	0.0	0.0	0.0081009902932319	10060	ATP binding cassette subfamily C member 9	GO:0005261,GO:0005267,GO:0005524,GO:0005886,GO:0008281,GO:0008282,GO:0015272,GO:0015459,GO:0016020,GO:0016887,GO:0019829,GO:0022857,GO:0030017,GO:0031004,GO:0033198,GO:0042626,GO:0044325,GO:0051607,GO:0055085,GO:0061337,GO:0071805,GO:0098655,GO:0098662,GO:0150104,GO:1903779,GO:1990573	cation channel activity|potassium channel activity|ATP binding|plasma membrane|sulfonylurea receptor activity|inward rectifying potassium channel|ATP-activated inward rectifier potassium channel activity|potassium channel regulator activity|membrane|ATPase activity|ATPase-coupled cation transmembrane transporter activity|transmembrane transporter activity|sarcomere|potassium ion-transporting ATPa…	hsa02010	ABC transporters
ABCD1	915.245857396741	483.8119406182264	1562.3967325645133	3.2284435929109723	1.6908388206616838	6.478494062271147e-28	2.1039014410433904e-26	Up	9.583654566124215	8.752848633558989	3.8839549671765057	3.5263583909519465	4.239541069002613	215	ATP binding cassette subfamily D member 1	GO:0002082,GO:0005324,GO:0005515,GO:0005524,GO:0005737,GO:0005765,GO:0005777,GO:0005778,GO:0005779,GO:0005789,GO:0005829,GO:0006635,GO:0007031,GO:0015607,GO:0015910,GO:0015916,GO:0015919,GO:0016020,GO:0016887,GO:0019899,GO:0030497,GO:0031966,GO:0031998,GO:0032000,GO:0033540,GO:0036109,GO:0036113,GO:0042626,GO:0042758,GO:0042760,GO:0042802,GO:0042803,GO:0043217,GO:0043531,GO:0043651,GO:0048471,GO:…	regulation of oxidative phosphorylation|long-chain fatty acid transporter activity|protein binding|ATP binding|cytoplasm|lysosomal membrane|peroxisome|peroxisomal membrane|integral component of peroxisomal membrane|endoplasmic reticulum membrane|cytosol|fatty acid beta-oxidation|peroxisome organization|ABC-type fatty-acyl-CoA transporter|long-chain fatty acid import into peroxisome|fatty-acyl-CoA…	hsa02010,hsa04146	ABC transporters|Peroxisome
ABCG1	43.94427644887657	1.755120837567124	107.22800986584076	60.25708806135432	5.913059050910512	5.0068218535952065e-11	4.2580641058064215e-10	Up	0.2336518006758666	0.1691479211643961	0.0048448988629531	0.0	0.0088514875480945	9619	ATP binding cassette subfamily G member 1	GO:0000139,GO:0005515,GO:0005524,GO:0005543,GO:0005739,GO:0005768,GO:0005789,GO:0005794,GO:0005886,GO:0008203,GO:0009897,GO:0010033,GO:0010745,GO:0010872,GO:0010887,GO:0015485,GO:0016021,GO:0016887,GO:0019534,GO:0032367,GO:0033344,GO:0033700,GO:0033993,GO:0034041,GO:0034204,GO:0034374,GO:0034375,GO:0034436,GO:0042632,GO:0042803,GO:0042987,GO:0043531,GO:0043691,GO:0045542,GO:0046982,GO:0050714,GO:…	Golgi membrane|protein binding|ATP binding|phospholipid binding|mitochondrion|endosome|endoplasmic reticulum membrane|Golgi apparatus|plasma membrane|cholesterol metabolic process|external side of plasma membrane|response to organic substance|negative regulation of macrophage derived foam cell differentiation|regulation of cholesterol esterification|negative regulation of cholesterol storage|chol…	hsa02010	ABC transporters
ABCG2	105.20705452646678	159.9399921706266	23.107648060227103	0.1445478877584932	-2.790380567653941	0.0103645429764103	0.0225889648055233	Down	0.0577634451365006	0.1296849601717842	0.131004657756753	1.7531867645396089	0.7228117885688591	9429	ATP binding cassette subfamily G member 2 (Junior blood group)	GO:0005515,GO:0005524,GO:0005654,GO:0005886,GO:0006879,GO:0008514,GO:0008559,GO:0015143,GO:0015225,GO:0015562,GO:0015711,GO:0015747,GO:0015878,GO:0016021,GO:0016324,GO:0031526,GO:0031966,GO:0032217,GO:0032218,GO:0042626,GO:0042802,GO:0042803,GO:0042910,GO:0045121,GO:0046415,GO:0055085,GO:0070633,GO:0097744,GO:0098591,GO:0140115,GO:0150104,GO:1990748,GO:1990962	protein binding|ATP binding|nucleoplasm|plasma membrane|cellular iron ion homeostasis|organic anion transmembrane transporter activity|ATPase-coupled xenobiotic transmembrane transporter activity|urate transmembrane transporter activity|biotin transmembrane transporter activity|efflux transmembrane transporter activity|organic anion transport|urate transport|biotin transport|integral component of…	hsa01523,hsa02010,hsa04976	Antifolate resistance|ABC transporters|Bile secretion
ABCG4	22.319923154984345	2.6700276448397227	51.7947664202013	19.346483780496136	4.273999475551306	6.357803075784257e-05	0.000227338708793	Up	0.2700515849550351	0.2321976943944928	0.0312747440111933	0.0	0.0228552145269084	64137	ATP binding cassette subfamily G member 4	GO:0005515,GO:0005524,GO:0005886,GO:0016021,GO:0016887,GO:0033344,GO:0042626,GO:0042802,GO:0042803,GO:0046982,GO:0055085,GO:1990830	protein binding|ATP binding|plasma membrane|integral component of membrane|ATPase activity|cholesterol efflux|ATPase-coupled transmembrane transporter activity|identical protein binding|protein homodimerization activity|protein heterodimerization activity|transmembrane transport|cellular response to leukemia inhibitory factor	hsa02010	ABC transporters
ABHD11	320.7846435773222	411.1640318805241	185.2155611225196	0.4502282291415634	-1.151271578819946	1.4820124978219725e-06	7.000797963321138e-06	Down	2.8605046703647474	2.220639588026143	7.218800556269237	7.279183025645312	8.614570718401643	83451	abhydrolase domain containing 11	GO:0003674,GO:0005575,GO:0005739,GO:0008150,GO:0016787	molecular_function|cellular_component|mitochondrion|biological_process|hydrolase activity
ABHD2	962.84694699892	522.2420964596199	1623.7542228078712	3.109649493164381	1.6367519748988864	1.9972183392160938e-13	2.157340154342901e-12	Up	6.601749716107202	8.823595375759881	3.3603683756394185	3.620429699581016	3.181677946001785	11057	abhydrolase domain containing 2, acylglycerol lipase	GO:0001669,GO:0003707,GO:0007340,GO:0008126,GO:0009611,GO:0016021,GO:0030336,GO:0032570,GO:0033878,GO:0034338,GO:0036126,GO:0042562,GO:0043401,GO:0044255,GO:0046464,GO:0047372,GO:0048240,GO:0051792,GO:0051793,GO:0097524	acrosomal vesicle|steroid hormone receptor activity|acrosome reaction|acetylesterase activity|response to wounding|integral component of membrane|negative regulation of cell migration|response to progesterone|hormone-sensitive lipase activity|short-chain carboxylesterase activity|sperm flagellum|hormone binding|steroid hormone mediated signaling pathway|cellular lipid metabolic process|acylglycer…
ABHD4	4218.443024128341	2462.304527116214	6852.650769646532	2.782887651527329	1.4765826665365331	1.0855404511016085e-06	5.23314723397364e-06	Up	50.231108930065325	46.48088225261917	18.39135359360821	21.15203179308052	31.629345242243872	63874	abhydrolase domain containing 4, N-acyl phospholipase B	GO:0004622,GO:0005515,GO:0005739,GO:0005789,GO:0005811,GO:0006654,GO:0016042,GO:0016787,GO:0036152,GO:0042171,GO:0052689,GO:0055088,GO:0070292	lysophospholipase activity|protein binding|mitochondrion|endoplasmic reticulum membrane|lipid droplet|phosphatidic acid biosynthetic process|lipid catabolic process|hydrolase activity|phosphatidylethanolamine acyl-chain remodeling|lysophosphatidic acid acyltransferase activity|carboxylic ester hydrolase activity|lipid homeostasis|N-acylphosphatidylethanolamine metabolic process
ABI1	3706.789404683686	4645.3552711748025	2298.9406049470103	0.4949172753360582	-1.0147406938085726	6.8805826318223806e-12	6.362634714150143e-11	Down	9.776668883385693	10.371680474796085	30.447471002425576	28.00413884772471	25.059880772629118	10006	abl interactor 1	GO:0005515,GO:0005622,GO:0005634,GO:0005783,GO:0005829,GO:0005856,GO:0007169,GO:0008092,GO:0008154,GO:0008285,GO:0014069,GO:0016032,GO:0017124,GO:0018108,GO:0030027,GO:0030296,GO:0030426,GO:0031209,GO:0032433,GO:0035591,GO:0038096,GO:0045296,GO:0048010,GO:0061098,GO:0070062	protein binding|intracellular anatomical structure|nucleus|endoplasmic reticulum|cytosol|cytoskeleton|transmembrane receptor protein tyrosine kinase signaling pathway|cytoskeletal protein binding|actin polymerization or depolymerization|negative regulation of cell population proliferation|postsynaptic density|viral process|SH3 domain binding|peptidyl-tyrosine phosphorylation|lamellipodium|protein…	hsa05130,hsa05132	Pathogenic Escherichia coli infection|Salmonella infection
ABI2	1440.8508710264823	890.3049969282903	2266.6696821737714	2.546161375759538	1.348323860177962	9.33838733002138e-09	6.034034890167662e-08	Up	6.161960293491791	6.241012181990597	4.243699747350251	2.8686166689668084	2.9154806486227924	10152	abl interactor 2	GO:0005515,GO:0005634,GO:0005737,GO:0005829,GO:0005856,GO:0005912,GO:0007010,GO:0007399,GO:0008093,GO:0008154,GO:0010592,GO:0016032,GO:0016477,GO:0016601,GO:0017124,GO:0018108,GO:0019900,GO:0030027,GO:0031209,GO:0031267,GO:0031625,GO:0032433,GO:0035591,GO:0042802,GO:0043197,GO:0061001,GO:0070064,GO:0070309,GO:2000601	protein binding|nucleus|cytoplasm|cytosol|cytoskeleton|adherens junction|cytoskeleton organization|nervous system development|cytoskeletal anchor activity|actin polymerization or depolymerization|positive regulation of lamellipodium assembly|viral process|cell migration|Rac protein signal transduction|SH3 domain binding|peptidyl-tyrosine phosphorylation|kinase binding|lamellipodium|SCAR complex|s…	hsa04810	Regulation of actin cytoskeleton
ABI3BP	1661.5479181935232	266.6402845233592	3753.9093686987694	14.081979513126942	3.815778243709092	6.851191860038546e-12	6.339355126617819e-11	Up	9.981023128977958	11.812448103956472	1.3188476026465	1.4290900615768782	0.4175546581166736	25890	ABI family member 3 binding protein	GO:0005201,GO:0005576,GO:0005615,GO:0062023	extracellular matrix structural constituent|extracellular region|extracellular space|collagen-containing extracellular matrix
ABL1	5204.117786414629	3687.146603389112	7479.574560952911	2.028533959912206	1.0204374550641864	4.264606173081752e-09	2.912017185216041e-08	Up	23.469363774365053	22.59597784847673	17.87247430740625	12.91762786715456	15.916089752034493	25	ABL proto-oncogene 1, non-receptor tyrosine kinase	GO:0000278,GO:0000287,GO:0000400,GO:0000405,GO:0001784,GO:0001843,GO:0001922,GO:0001934,GO:0002322,GO:0002333,GO:0003677,GO:0003713,GO:0003785,GO:0004515,GO:0004672,GO:0004713,GO:0004715,GO:0005080,GO:0005515,GO:0005524,GO:0005634,GO:0005654,GO:0005730,GO:0005737,GO:0005739,GO:0005829,GO:0006298,GO:0006355,GO:0006464,GO:0006468,GO:0006897,GO:0006914,GO:0006974,GO:0006975,GO:0006979,GO:0007050,GO:…	mitotic cell cycle|magnesium ion binding|four-way junction DNA binding|bubble DNA binding|phosphotyrosine residue binding|neural tube closure|B-1 B cell homeostasis|positive regulation of protein phosphorylation|B cell proliferation involved in immune response|transitional one stage B cell differentiation|DNA binding|transcription coactivator activity|actin monomer binding|nicotinate-nucleotide a…	hsa04012,hsa04014,hsa04110,hsa04360,hsa04722,hsa05130,hsa05200,hsa05206,hsa05220,hsa05416	ErbB signaling pathway|Ras signaling pathway|Cell cycle|Axon guidance|Neurotrophin signaling pathway|Pathogenic Escherichia coli infection|Pathways in cancer|MicroRNAs in cancer|Chronic myeloid leukemia|Viral myocarditis
ABL2	1832.2843216496467	1283.9350567843676	2654.8082189475645	2.0676481795938333	1.0479907249490144	0.0097517591952404	0.0214085926791701	Up	3.0125959745959867	4.385390028253151	1.5435347002899138	2.5727458249855983	3.1913900489053355	27	ABL proto-oncogene 2, non-receptor tyrosine kinase	GO:0000287,GO:0001784,GO:0003785,GO:0004672,GO:0004713,GO:0004715,GO:0005515,GO:0005524,GO:0005829,GO:0006464,GO:0007155,GO:0007165,GO:0007204,GO:0010506,GO:0010863,GO:0010976,GO:0015629,GO:0018108,GO:0030100,GO:0030145,GO:0030155,GO:0035024,GO:0035640,GO:0051015,GO:0051353,GO:0071300,GO:2000145,GO:2000249	magnesium ion binding|phosphotyrosine residue binding|actin monomer binding|protein kinase activity|protein tyrosine kinase activity|non-membrane spanning protein tyrosine kinase activity|protein binding|ATP binding|cytosol|cellular protein modification process|cell adhesion|signal transduction|positive regulation of cytosolic calcium ion concentration|regulation of autophagy|positive regulation …	hsa04012,hsa04014,hsa05416	ErbB signaling pathway|Ras signaling pathway|Viral myocarditis
ABTB1	536.8007357470764	677.8169337017339	325.2764388150904	0.4797378400442275	-1.0596818561169867	1.4708003581370346e-11	1.3163663205326458e-10	Down	3.500225446391108	3.057523292027608	9.441476245280256	8.909101361455592	9.670061596347905	80325	ankyrin repeat and BTB domain containing 1	GO:0000151,GO:0003746,GO:0005515,GO:0005730,GO:0005737,GO:0005829,GO:0005886,GO:0006414	ubiquitin ligase complex|translation elongation factor activity|protein binding|nucleolus|cytoplasm|cytosol|plasma membrane|translational elongation
ABTB2	1127.2479658489508	1458.1729761034717	630.8604504671705	0.4326266054582348	-1.208805704709096	0.0144456925780373	0.0303359544138785	Down	2.663548413291166	2.873176241457265	4.275751653661598	9.622248394217731	12.177931608499357	25841	ankyrin repeat and BTB domain containing 2	GO:0003674,GO:0046982,GO:0097237	molecular_function|protein heterodimerization activity|cellular response to toxic substance
ACACA	2958.999156263006	1888.397922248592	4564.901007284629	2.4173526082981134	1.2734279278572895	0.0011478862602351	0.0031885493827628	Up	9.114996941790828	8.355715174367473	3.175077836026495	6.7771331526128575	4.7362460270065165	31	acetyl-CoA carboxylase alpha	GO:0001650,GO:0001894,GO:0003989,GO:0005515,GO:0005524,GO:0005829,GO:0006084,GO:0006633,GO:0006853,GO:0015629,GO:0019538,GO:0031325,GO:0042802,GO:0045540,GO:0046872,GO:0046949,GO:0051289,GO:0055088,GO:0071380,GO:2001295	fibrillar center|tissue homeostasis|acetyl-CoA carboxylase activity|protein binding|ATP binding|cytosol|acetyl-CoA metabolic process|fatty acid biosynthetic process|carnitine shuttle|actin cytoskeleton|protein metabolic process|positive regulation of cellular metabolic process|identical protein binding|regulation of cholesterol biosynthetic process|metal ion binding|fatty-acyl-CoA biosynthetic pr…	hsa00061,hsa00620,hsa00640,hsa04152,hsa04910,hsa04922	Fatty acid biosynthesis|Pyruvate metabolism|Propanoate metabolism|AMPK signaling pathway|Insulin signaling pathway|Glucagon signaling pathway
ACACB	192.9599801136036	281.69332322991187	59.85996543914112	0.2125694097782129	-2.233994096967531	2.951557690935794e-10	2.3150558915446317e-09	Down	0.1258607176139349	0.1283677145081783	1.027605342954347	0.8192170981323391	0.6107823291461021	32	acetyl-CoA carboxylase beta	GO:0003989,GO:0005515,GO:0005524,GO:0005634,GO:0005739,GO:0005741,GO:0005829,GO:0006084,GO:0006633,GO:0006853,GO:0009374,GO:0010629,GO:0010884,GO:0010906,GO:0014070,GO:0031325,GO:0031667,GO:0031999,GO:0042493,GO:0042802,GO:0043086,GO:0045540,GO:0046872,GO:0051289,GO:0060421,GO:0097009,GO:2001295	acetyl-CoA carboxylase activity|protein binding|ATP binding|nucleus|mitochondrion|mitochondrial outer membrane|cytosol|acetyl-CoA metabolic process|fatty acid biosynthetic process|carnitine shuttle|biotin binding|negative regulation of gene expression|positive regulation of lipid storage|regulation of glucose metabolic process|response to organic cyclic compound|positive regulation of cellular me…	hsa00061,hsa00620,hsa00640,hsa04152,hsa04910,hsa04920,hsa04922,hsa04931	Fatty acid biosynthesis|Pyruvate metabolism|Propanoate metabolism|AMPK signaling pathway|Insulin signaling pathway|Adipocytokine signaling pathway|Glucagon signaling pathway|Insulin resistance
ACAD11	587.7005497208852	412.5673717695181	850.4003166479358	2.060754296124859	1.0431725025028664	9.829695154693298e-09	6.332446287316558e-08	Up	5.433518198596666	5.896769462391207	3.636703895946712	3.4081694625184333	4.2330937912292095	84129	acyl-CoA dehydrogenase family member 11	GO:0003995,GO:0004466,GO:0005515,GO:0005634,GO:0005739,GO:0005743,GO:0005777,GO:0006635,GO:0017099,GO:0031966,GO:0033539,GO:0050660,GO:0070991	acyl-CoA dehydrogenase activity|long-chain-acyl-CoA dehydrogenase activity|protein binding|nucleus|mitochondrion|mitochondrial inner membrane|peroxisome|fatty acid beta-oxidation|very-long-chain-acyl-CoA dehydrogenase activity|mitochondrial membrane|fatty acid beta-oxidation using acyl-CoA dehydrogenase|flavin adenine dinucleotide binding|medium-chain-acyl-CoA dehydrogenase activity
ACADL	5.794738451269443	9.657897418782406	0.0	0.0221202049070409	-5.498491439961481	0.0125451424006852	0.0267331010681269	Down	0.0	0.0	0.025657229954503	0.0641197378180545	0.171875013062501	33	acyl-CoA dehydrogenase long chain	GO:0000062,GO:0001659,GO:0003995,GO:0004466,GO:0005515,GO:0005739,GO:0005759,GO:0006635,GO:0016401,GO:0019254,GO:0031966,GO:0033539,GO:0042413,GO:0042758,GO:0042802,GO:0044242,GO:0045717,GO:0046322,GO:0050660,GO:0055114,GO:0090181,GO:0120162	fatty-acyl-CoA binding|temperature homeostasis|acyl-CoA dehydrogenase activity|long-chain-acyl-CoA dehydrogenase activity|protein binding|mitochondrion|mitochondrial matrix|fatty acid beta-oxidation|palmitoyl-CoA oxidase activity|carnitine metabolic process, CoA-linked|mitochondrial membrane|fatty acid beta-oxidation using acyl-CoA dehydrogenase|carnitine catabolic process|long-chain fatty acid c…	hsa00071,hsa03320	Fatty acid degradation|PPAR signaling pathway
ACADS	238.1266109481703	312.7443281424232	126.20003515679116	0.4033993923124486	-1.3097191842346465	0.0006435460469188	0.0018878777025964	Down	1.4041371724839462	1.314196691277018	3.376743028649466	4.167301819570612	6.245373160991533	35	acyl-CoA dehydrogenase short chain	GO:0003995,GO:0004085,GO:0005634,GO:0005654,GO:0005739,GO:0005759,GO:0005813,GO:0006635,GO:0033539,GO:0046359,GO:0050660	acyl-CoA dehydrogenase activity|butyryl-CoA dehydrogenase activity|nucleus|nucleoplasm|mitochondrion|mitochondrial matrix|centrosome|fatty acid beta-oxidation|fatty acid beta-oxidation using acyl-CoA dehydrogenase|butyrate catabolic process|flavin adenine dinucleotide binding	hsa00071,hsa00280,hsa00410,hsa00640,hsa00650	Fatty acid degradation|Valine, leucine and isoleucine degradation|beta-Alanine metabolism|Propanoate metabolism|Butanoate metabolism
ACADSB	386.0918766409415	245.7956974622861	596.5361454089248	2.4276615366286523	1.27956729578428	2.129069942149113e-06	9.810816932318131e-06	Up	2.2340466770166167	2.1579686985141624	1.5912630397227323	1.1039822437456022	1.0283644762405155	36	acyl-CoA dehydrogenase short/branched chain	GO:0003853,GO:0005739,GO:0005759,GO:0006550,GO:0006631,GO:0009083,GO:0016937,GO:0042802,GO:0050660,GO:0055114,GO:0102035	2-methylacyl-CoA dehydrogenase activity|mitochondrion|mitochondrial matrix|isoleucine catabolic process|fatty acid metabolic process|branched-chain amino acid catabolic process|short-branched-chain-acyl-CoA dehydrogenase activity|identical protein binding|flavin adenine dinucleotide binding|oxidation-reduction process|isobutyryl-CoA:FAD oxidoreductase activity	hsa00071,hsa00280	Fatty acid degradation|Valine, leucine and isoleucine degradation
ACAN	13.140041259546946	2.4438926967030827	29.184264103812747	12.000862793081836	3.585066225934016	0.0216156334327273	0.0430936972016027	Up	0.0882842699286299	0.0520636938119497	0.0031002486195024	0.0203379793391641	0.0	176	aggrecan	GO:0001501,GO:0005201,GO:0005515,GO:0005540,GO:0005576,GO:0005796,GO:0006508,GO:0007155,GO:0007417,GO:0018146,GO:0030021,GO:0030198,GO:0030246,GO:0031012,GO:0042340,GO:0043202,GO:0046872,GO:0062023	skeletal system development|extracellular matrix structural constituent|protein binding|hyaluronic acid binding|extracellular region|Golgi lumen|proteolysis|cell adhesion|central nervous system development|keratan sulfate biosynthetic process|extracellular matrix structural constituent conferring compression resistance|extracellular matrix organization|carbohydrate binding|extracellular matrix|ke…
ACAT1	1056.357046576599	745.4748961447646	1522.6802722243508	2.042371824848967	1.030245540570631	2.476015944063864e-06	1.1291894369106536e-05	Up	15.38458815307072	13.577421240630157	8.183779960116984	10.314158285359872	10.490725178920556	38	acetyl-CoA acetyltransferase 1	GO:0003985,GO:0005739,GO:0005759,GO:0006085,GO:0006550,GO:0006635,GO:0009083,GO:0015936,GO:0015937,GO:0016453,GO:0030955,GO:0034435,GO:0046356,GO:0046951,GO:0046952,GO:0070062,GO:1902224,GO:1902860	acetyl-CoA C-acetyltransferase activity|mitochondrion|mitochondrial matrix|acetyl-CoA biosynthetic process|isoleucine catabolic process|fatty acid beta-oxidation|branched-chain amino acid catabolic process|coenzyme A metabolic process|coenzyme A biosynthetic process|C-acetyltransferase activity|potassium ion binding|cholesterol esterification|acetyl-CoA catabolic process|ketone body biosynthetic …	hsa00071,hsa00072,hsa00280,hsa00310,hsa00380,hsa00620,hsa00630,hsa00640,hsa00650,hsa00900,hsa04975	Fatty acid degradation|Synthesis and degradation of ketone bodies|Valine, leucine and isoleucine degradation|Lysine degradation|Tryptophan metabolism|Pyruvate metabolism|Glyoxylate and dicarboxylate metabolism|Propanoate metabolism|Butanoate metabolism|Terpenoid backbone biosynthesis|Fat digestion and absorption
ACBD5	1332.8563830328544	1806.3735716385488	622.5806001243133	0.3447259942970263	-1.5364780046839213	6.769940643675492e-20	1.2852629737159689e-18	Down	2.0024264631466915	2.5001845077994145	8.994899116860974	8.762111401264109	9.03539389791494	91452	acyl-CoA binding domain containing 5	GO:0000062,GO:0003674,GO:0005654,GO:0005777,GO:0005778,GO:0008289,GO:0009062,GO:0016020,GO:0016021,GO:0016236,GO:0030242,GO:0035973	fatty-acyl-CoA binding|molecular_function|nucleoplasm|peroxisome|peroxisomal membrane|lipid binding|fatty acid catabolic process|membrane|integral component of membrane|macroautophagy|autophagy of peroxisome|aggrephagy
ACCS	307.0031805821756	191.70600696500048	479.94894100793823	2.5028043880512314	1.3235455385626271	8.728711382243558e-12	7.983266687555602e-11	Up	3.0082562512841533	3.1430250155697936	1.7697352524497674	1.4570203477750734	1.8205940651290669	84680	1-aminocyclopropane-1-carboxylate synthase homolog (inactive)	GO:0005515,GO:0016847,GO:0030170,GO:0042218,GO:0042802	protein binding|1-aminocyclopropane-1-carboxylate synthase activity|pyridoxal phosphate binding|1-aminocyclopropane-1-carboxylate biosynthetic process|identical protein binding
ACE2	9.18388275200508	15.306471253341805	0.0	0.0139600041546266	-6.162556818867677	0.0011735459972827	0.0032526152285977	Down	0.0	0.0	0.0489484187325848	0.0802767818849828	0.1676762241971375	59272	angiotensin converting enzyme 2	GO:0001618,GO:0001817,GO:0002003,GO:0003051,GO:0003081,GO:0004175,GO:0004180,GO:0004181,GO:0005515,GO:0005576,GO:0005615,GO:0005737,GO:0005886,GO:0008237,GO:0008241,GO:0008270,GO:0009986,GO:0015827,GO:0016021,GO:0016324,GO:0019229,GO:0022898,GO:0031526,GO:0042127,GO:0045121,GO:0046718,GO:0046813,GO:0050727,GO:0051957,GO:0060452,GO:0070062,GO:0097746,GO:1903598,GO:1903779,GO:1905737,GO:2000272,GO:…	virus receptor activity|regulation of cytokine production|angiotensin maturation|angiotensin-mediated drinking behavior|regulation of systemic arterial blood pressure by renin-angiotensin|endopeptidase activity|carboxypeptidase activity|metallocarboxypeptidase activity|protein binding|extracellular region|extracellular space|cytoplasm|plasma membrane|metallopeptidase activity|peptidyl-dipeptidase…	hsa04614,hsa04974,hsa05171	Renin-angiotensin system|Protein digestion and absorption|Coronavirus disease - COVID-19
ACER2	101.8269775245166	154.93192848892818	22.16955107789917	0.1429084007164651	-2.8068373686862693	1.809453410351906e-07	9.7585873307214e-07	Down	0.0985543313934728	0.0618441862064257	0.4944571165169844	0.7956231178592257	0.9971033503390486	340485	alkaline ceramidase 2	GO:0000139,GO:0001953,GO:0005794,GO:0006919,GO:0006974,GO:0008284,GO:0010506,GO:0010942,GO:0017040,GO:0030148,GO:0030173,GO:0030330,GO:0032526,GO:0033629,GO:0035690,GO:0042981,GO:0046512,GO:0046514,GO:0046872,GO:0071633,GO:0090285,GO:0102121	Golgi membrane|negative regulation of cell-matrix adhesion|Golgi apparatus|activation of cysteine-type endopeptidase activity involved in apoptotic process|cellular response to DNA damage stimulus|positive regulation of cell population proliferation|regulation of autophagy|positive regulation of cell death|N-acylsphingosine amidohydrolase activity|sphingolipid biosynthetic process|integral compon…	hsa00600,hsa04071	Sphingolipid metabolism|Sphingolipid signaling pathway
ACHE	183.8537402114784	298.7328386669104	11.535092528330493	0.0387771025041982	-4.688651183106619	2.865742688882386e-21	5.959793508995236e-20	Down	0.0462432074828727	0.1334839176728036	3.231899626483564	2.594769382887203	3.752446823786901	43	acetylcholinesterase (Cartwright blood group)	GO:0001507,GO:0001540,GO:0001919,GO:0002076,GO:0003990,GO:0004104,GO:0005515,GO:0005518,GO:0005576,GO:0005604,GO:0005615,GO:0005634,GO:0005794,GO:0005886,GO:0006581,GO:0006656,GO:0007155,GO:0007399,GO:0007416,GO:0009986,GO:0016020,GO:0016787,GO:0017171,GO:0031225,GO:0031594,GO:0031623,GO:0032223,GO:0042136,GO:0042166,GO:0042803,GO:0042982,GO:0043083,GO:0043236,GO:0043621,GO:0045202,GO:0048471,GO:…	acetylcholine catabolic process in synaptic cleft|amyloid-beta binding|regulation of receptor recycling|osteoblast development|acetylcholinesterase activity|cholinesterase activity|protein binding|collagen binding|extracellular region|basement membrane|extracellular space|nucleus|Golgi apparatus|plasma membrane|acetylcholine catabolic process|phosphatidylcholine biosynthetic process|cell adhesion…	hsa00564,hsa04725	Glycerophospholipid metabolism|Cholinergic synapse
ACKR2	619.2657149602247	1030.9404060960558	1.7536782564783922	0.0016921084233631	-9.206962271265263	5.1412115708638855e-26	1.4837477385702374e-24	Down	0.0170682286883272	0.0082114187036625	9.058117705676713	11.69290970006582	9.581397049256411	1238	atypical chemokine receptor 2	GO:0004950,GO:0005044,GO:0005515,GO:0005654,GO:0005769,GO:0005829,GO:0005884,GO:0005886,GO:0005887,GO:0006897,GO:0006935,GO:0006954,GO:0006955,GO:0007186,GO:0007204,GO:0007275,GO:0009897,GO:0016493,GO:0019722,GO:0019957,GO:0031965,GO:0043231,GO:0055037,GO:0060326,GO:0070098	chemokine receptor activity|scavenger receptor activity|protein binding|nucleoplasm|early endosome|cytosol|actin filament|plasma membrane|integral component of plasma membrane|endocytosis|chemotaxis|inflammatory response|immune response|G protein-coupled receptor signaling pathway|positive regulation of cytosolic calcium ion concentration|multicellular organism development|external side of plasma…
ACKR3	2882.5265446720227	4774.589068010229	44.43275966471362	0.0093005284722553	-6.748471589662876	4.562725870310791e-25	1.2496383640435892e-23	Down	0.5260174197014986	0.2481016766769505	30.966997496194896	36.62875011395597	102.81286149203127	57007	atypical chemokine receptor 3	GO:0001525,GO:0001570,GO:0005044,GO:0005515,GO:0005634,GO:0005768,GO:0005769,GO:0005886,GO:0005905,GO:0006955,GO:0007155,GO:0007186,GO:0007204,GO:0008285,GO:0009897,GO:0009986,GO:0015026,GO:0016021,GO:0016032,GO:0016493,GO:0016494,GO:0019722,GO:0019957,GO:0019958,GO:0031623,GO:0043231,GO:0048471,GO:0055037,GO:0060326,GO:0070098,GO:0070374,GO:1902230,GO:1905322	angiogenesis|vasculogenesis|scavenger receptor activity|protein binding|nucleus|endosome|early endosome|plasma membrane|clathrin-coated pit|immune response|cell adhesion|G protein-coupled receptor signaling pathway|positive regulation of cytosolic calcium ion concentration|negative regulation of cell population proliferation|external side of plasma membrane|cell surface|coreceptor activity|integr…	hsa04060,hsa04061	Cytokine-cytokine receptor interaction|Viral protein interaction with cytokine and cytokine receptor
ACLY	13676.18734317614	5459.175320140515	26001.70537772958	4.762859598046351	2.2518280208439103	4.4640559920633474e-13	4.677459644366864e-12	Up	125.5630148759127	124.32262043411356	25.38483569648602	36.207414074952005	45.635355030786975	47	ATP citrate lyase	GO:0003878,GO:0005515,GO:0005524,GO:0005576,GO:0005654,GO:0005829,GO:0005886,GO:0006085,GO:0006101,GO:0006107,GO:0006633,GO:0006695,GO:0008610,GO:0015936,GO:0016020,GO:0031325,GO:0035578,GO:0043312,GO:0046872,GO:0046949,GO:0070062,GO:1904813	ATP citrate synthase activity|protein binding|ATP binding|extracellular region|nucleoplasm|cytosol|plasma membrane|acetyl-CoA biosynthetic process|citrate metabolic process|oxaloacetate metabolic process|fatty acid biosynthetic process|cholesterol biosynthetic process|lipid biosynthetic process|coenzyme A metabolic process|membrane|positive regulation of cellular metabolic process|azurophil granu…	hsa00020	Citrate cycle (TCA cycle)
ACO1	5546.186220410799	1458.6284044805386	11677.522944306194	8.00661553668215	3.001192532235902	1.4430365539515256e-54	1.2763233897185378e-52	Up	71.24785808601655	67.34243778534636	13.544565787977517	12.097846320910543	9.868833440218772	48	aconitase 1	GO:0003723,GO:0003994,GO:0005515,GO:0005737,GO:0005739,GO:0005783,GO:0005794,GO:0005829,GO:0006099,GO:0006101,GO:0006417,GO:0006879,GO:0009791,GO:0010040,GO:0030350,GO:0046872,GO:0047780,GO:0050892,GO:0051538,GO:0051539,GO:0070062	RNA binding|aconitate hydratase activity|protein binding|cytoplasm|mitochondrion|endoplasmic reticulum|Golgi apparatus|cytosol|tricarboxylic acid cycle|citrate metabolic process|regulation of translation|cellular iron ion homeostasis|post-embryonic development|response to iron(II) ion|iron-responsive element binding|metal ion binding|citrate dehydratase activity|intestinal absorption|3 iron, 4 su…	hsa00020,hsa00630	Citrate cycle (TCA cycle)|Glyoxylate and dicarboxylate metabolism
ACOT1	174.84407895681002	114.07435037841732	265.9986718243992	2.331935277555185	1.2215277473523218	2.2563928895800204e-05	8.764433864046806e-05	Up	2.078440306832685	2.3002962796818363	1.572152080057286	1.005466144920515	1.2905832720805046	641371	acyl-CoA thioesterase 1	GO:0000038,GO:0001676,GO:0005829,GO:0006631,GO:0006637,GO:0016290,GO:0047617,GO:0052689,GO:0102991	very long-chain fatty acid metabolic process|long-chain fatty acid metabolic process|cytosol|fatty acid metabolic process|acyl-CoA metabolic process|palmitoyl-CoA hydrolase activity|acyl-CoA hydrolase activity|carboxylic ester hydrolase activity|myristoyl-CoA hydrolase activity	hsa00062,hsa01040,hsa04913	Fatty acid elongation|Biosynthesis of unsaturated fatty acids|Ovarian steroidogenesis
ACOT2	931.407769790565	481.6740496928601	1606.008349937123	3.3346509978347774	1.7375357778895384	1.7248568778895149e-19	3.1589461651579484e-18	Up	16.979964902986882	19.442502271706207	8.766679847636672	6.597306174676821	7.0991180316299145	10965	acyl-CoA thioesterase 2	GO:0000038,GO:0001676,GO:0005515,GO:0005739,GO:0005759,GO:0005782,GO:0005829,GO:0006625,GO:0006631,GO:0006637,GO:0016290,GO:0047617,GO:0052689,GO:0102991	very long-chain fatty acid metabolic process|long-chain fatty acid metabolic process|protein binding|mitochondrion|mitochondrial matrix|peroxisomal matrix|cytosol|protein targeting to peroxisome|fatty acid metabolic process|acyl-CoA metabolic process|palmitoyl-CoA hydrolase activity|acyl-CoA hydrolase activity|carboxylic ester hydrolase activity|myristoyl-CoA hydrolase activity	hsa00062,hsa01040,hsa04913	Fatty acid elongation|Biosynthesis of unsaturated fatty acids|Ovarian steroidogenesis
ACOT4	54.59156344372649	78.13811952655797	19.271729319479263	0.2463054087278183	-2.02147978593346	0.0036689616491489	0.0089964950027076	Down	0.3657727233242543	0.2011096949402131	0.8153336437692165	1.617042889710474	2.2517066557713443	122970	acyl-CoA thioesterase 4	GO:0000038,GO:0001676,GO:0004778,GO:0005777,GO:0005782,GO:0005829,GO:0006104,GO:0006625,GO:0006631,GO:0006633,GO:0006637,GO:0016290,GO:0019605,GO:0032788,GO:0032789,GO:0043648,GO:0043649,GO:0044466,GO:0046459,GO:0047617,GO:0052689,GO:0102991	very long-chain fatty acid metabolic process|long-chain fatty acid metabolic process|succinyl-CoA hydrolase activity|peroxisome|peroxisomal matrix|cytosol|succinyl-CoA metabolic process|protein targeting to peroxisome|fatty acid metabolic process|fatty acid biosynthetic process|acyl-CoA metabolic process|palmitoyl-CoA hydrolase activity|butyrate metabolic process|saturated monocarboxylic acid met…	hsa00062,hsa01040,hsa04913	Fatty acid elongation|Biosynthesis of unsaturated fatty acids|Ovarian steroidogenesis
ACOT7	1384.171252731274	637.9751822904072	2503.465358392575	3.923883575427644	1.9722822363469128	0.0005411635500583	0.0016109552838403	Up	22.79007765283748	23.466789727312843	3.135482346302628	9.999651987530685	10.814324856223452	11332	acyl-CoA thioesterase 7	GO:0000062,GO:0005515,GO:0005654,GO:0005739,GO:0005829,GO:0006631,GO:0006637,GO:0015937,GO:0016290,GO:0036042,GO:0036114,GO:0036116,GO:0042803,GO:0047617,GO:0051792,GO:0052689,GO:0070062,GO:0102991,GO:1900535	fatty-acyl-CoA binding|protein binding|nucleoplasm|mitochondrion|cytosol|fatty acid metabolic process|acyl-CoA metabolic process|coenzyme A biosynthetic process|palmitoyl-CoA hydrolase activity|long-chain fatty acyl-CoA binding|medium-chain fatty-acyl-CoA catabolic process|long-chain fatty-acyl-CoA catabolic process|protein homodimerization activity|acyl-CoA hydrolase activity|medium-chain fatty …	hsa00062,hsa01040	Fatty acid elongation|Biosynthesis of unsaturated fatty acids
ACOX1	2605.883855892577	3412.889707512723	1395.37507846236	0.4088297699685136	-1.2904278413168555	2.7962246940811188e-37	1.401467816673457e-35	Down	3.988282051660063	3.863144129173683	13.438970032541368	12.356305858416198	13.599435821847765	51	acyl-CoA oxidase 1	GO:0000038,GO:0003997,GO:0005504,GO:0005777,GO:0005778,GO:0005782,GO:0005829,GO:0006091,GO:0006625,GO:0006629,GO:0006693,GO:0007283,GO:0009062,GO:0016020,GO:0016401,GO:0019216,GO:0019395,GO:0030165,GO:0033540,GO:0036109,GO:0042803,GO:0047485,GO:0050660,GO:0050665,GO:0055088,GO:0071949	very long-chain fatty acid metabolic process|acyl-CoA oxidase activity|fatty acid binding|peroxisome|peroxisomal membrane|peroxisomal matrix|cytosol|generation of precursor metabolites and energy|protein targeting to peroxisome|lipid metabolic process|prostaglandin metabolic process|spermatogenesis|fatty acid catabolic process|membrane|palmitoyl-CoA oxidase activity|regulation of lipid metabolic …	hsa00071,hsa00410,hsa00592,hsa00640,hsa01040,hsa03320,hsa04024,hsa04146	Fatty acid degradation|beta-Alanine metabolism|alpha-Linolenic acid metabolism|Propanoate metabolism|Biosynthesis of unsaturated fatty acids|PPAR signaling pathway|cAMP signaling pathway|Peroxisome
ACOX2	257.40001924235446	91.997810143513	505.5033328906168	5.494607460551888	2.458016417490491	1.0731455320459276e-17	1.6913853479918835e-16	Up	4.87023904543338	4.423998245904069	1.4588906911106982	0.8781282966593863	1.1484842888219535	8309	acyl-CoA oxidase 2	GO:0000038,GO:0003997,GO:0005504,GO:0005515,GO:0005777,GO:0005782,GO:0005829,GO:0006625,GO:0006699,GO:0010942,GO:0016401,GO:0033540,GO:0033791,GO:0042803,GO:0043231,GO:0050660,GO:0055088,GO:0071949,GO:1902884	very long-chain fatty acid metabolic process|acyl-CoA oxidase activity|fatty acid binding|protein binding|peroxisome|peroxisomal matrix|cytosol|protein targeting to peroxisome|bile acid biosynthetic process|positive regulation of cell death|palmitoyl-CoA oxidase activity|fatty acid beta-oxidation using acyl-CoA oxidase|3alpha,7alpha,12alpha-trihydroxy-5beta-cholestanoyl-CoA 24-hydroxylase activit…	hsa00120,hsa03320,hsa04146	Primary bile acid biosynthesis|PPAR signaling pathway|Peroxisome
ACP5	47.85959773103366	73.2575410383434	9.762682770069048	0.1336605909973876	-2.9033539365130188	0.0017067500132366	0.0045541602837667	Down	0.0254153405269414	0.1834074346908691	1.1620374108477691	1.4260893879254568	0.6192107044305315	54	acid phosphatase 5, tartrate resistant	GO:0001503,GO:0003993,GO:0005764,GO:0005829,GO:0006771,GO:0008198,GO:0008199,GO:0016021,GO:0016311,GO:0045453	ossification|acid phosphatase activity|lysosome|cytosol|riboflavin metabolic process|ferrous iron binding|ferric iron binding|integral component of membrane|dephosphorylation|bone resorption	hsa00740,hsa04142,hsa04380,hsa05323	Riboflavin metabolism|Lysosome|Osteoclast differentiation|Rheumatoid arthritis
ACP6	203.51922576138327	143.49854194448176	293.55025148673576	2.045533151622158	1.0324769189386531	3.647792187956078e-05	0.0001362011505788	Up	0.5559737233146987	0.4314120994056211	0.3232296694244861	0.3476436483995515	0.3170636711097246	51205	acid phosphatase 6, lysophosphatidic	GO:0002244,GO:0003993,GO:0005737,GO:0005739,GO:0005759,GO:0006644,GO:0006654,GO:0016311,GO:0016791,GO:0052642,GO:2001311	hematopoietic progenitor cell differentiation|acid phosphatase activity|cytoplasm|mitochondrion|mitochondrial matrix|phospholipid metabolic process|phosphatidic acid biosynthetic process|dephosphorylation|phosphatase activity|lysophosphatidic acid phosphatase activity|lysobisphosphatidic acid metabolic process
ACP7	15.047974468028242	25.07995744671374	0.0	0.0085226598300328	-6.874480534405568	0.000152201060459	0.0005051865662388	Down	0.0	0.0	0.0759156531523381	0.181096442115688	0.2900000220400017	390928	acid phosphatase 7, tartrate resistant (putative)	GO:0003993,GO:0005576,GO:0016311,GO:0046872	acid phosphatase activity|extracellular region|dephosphorylation|metal ion binding
ACRBP	7.598780496926317	12.66463416154386	0.0	0.016897867389939	-5.887015008361943	0.0028223155839933	0.0071429619796203	Down	0.0	0.0	0.3645436696947757	0.1229887254525834	0.1065616878887145	84519	acrosin binding protein	GO:0001669,GO:0001675,GO:0002080,GO:0003674,GO:0005576,GO:0005634,GO:0007286,GO:0008150,GO:0009566	acrosomal vesicle|acrosome assembly|acrosomal membrane|molecular_function|extracellular region|nucleus|spermatid development|biological_process|fertilization
ACSF2	1530.1465258070034	2161.469328398669	583.1623219195045	0.2697875390207902	-1.890104380433929	3.097747165126684e-18	5.073826402488542e-17	Down	5.751073006402848	4.9083441622160136	32.51797614838123	25.27019830148373	23.38248267689891	80221	acyl-CoA synthetase family member 2	GO:0005515,GO:0005524,GO:0005759,GO:0006631,GO:0006637,GO:0031956,GO:0047760	protein binding|ATP binding|mitochondrial matrix|fatty acid metabolic process|acyl-CoA metabolic process|medium-chain fatty acid-CoA ligase activity|butyrate-CoA ligase activity
ACSL1	1745.3984149699866	2215.2542439400268	1040.6146715149275	0.4697796740560784	-1.0899438012325935	8.655656235081808e-07	4.233781624941121e-06	Down	4.6702060331464805	4.908328565083216	13.5832385271556	16.169498048909155	11.941496524402144	2180	acyl-CoA synthetase long chain family member 1	GO:0000038,GO:0001676,GO:0004467,GO:0005524,GO:0005739,GO:0005741,GO:0005778,GO:0005783,GO:0005789,GO:0005886,GO:0007584,GO:0008610,GO:0010747,GO:0014070,GO:0015908,GO:0016020,GO:0016021,GO:0019216,GO:0019432,GO:0033211,GO:0034201,GO:0035338,GO:0036109,GO:0042178,GO:0042493,GO:0043651,GO:0044539,GO:0047676,GO:0050197,GO:0071902,GO:0090434,GO:0120162	very long-chain fatty acid metabolic process|long-chain fatty acid metabolic process|long-chain fatty acid-CoA ligase activity|ATP binding|mitochondrion|mitochondrial outer membrane|peroxisomal membrane|endoplasmic reticulum|endoplasmic reticulum membrane|plasma membrane|response to nutrient|lipid biosynthetic process|positive regulation of long-chain fatty acid import across plasma membrane|resp…	hsa00061,hsa00071,hsa03320,hsa04146,hsa04216,hsa04714,hsa04920	Fatty acid biosynthesis|Fatty acid degradation|PPAR signaling pathway|Peroxisome|Ferroptosis|Thermogenesis|Adipocytokine signaling pathway
ACSM1	8.474196051695696	14.123660086159497	0.0	0.0151504017029918	-6.044500143453977	0.0009890047461456	0.0027894720245818	Down	0.0	0.0	0.0789766099607549	0.1614842918839813	0.0787025130891707	116285	acyl-CoA synthetase medium chain family member 1	GO:0001676,GO:0004321,GO:0004467,GO:0005515,GO:0005524,GO:0005525,GO:0005759,GO:0006633,GO:0006637,GO:0006805,GO:0015645,GO:0015980,GO:0018858,GO:0018874,GO:0019395,GO:0019605,GO:0042632,GO:0046872,GO:0047760,GO:0070062,GO:0072562,GO:0102391	long-chain fatty acid metabolic process|fatty-acyl-CoA synthase activity|long-chain fatty acid-CoA ligase activity|protein binding|ATP binding|GTP binding|mitochondrial matrix|fatty acid biosynthetic process|acyl-CoA metabolic process|xenobiotic metabolic process|fatty acid ligase activity|energy derivation by oxidation of organic compounds|benzoate-CoA ligase activity|benzoate metabolic process|…	hsa00650,hsa00785	Butanoate metabolism|Lipoic acid metabolism
ACSM3	35.378071309433686	58.582071015075634	0.5720717509707611	0.0099162863564988	-6.6559843513641335	5.387855011793098e-05	0.0001957752246431	Down	0.0	0.0074086125298584	0.8633546909977117	0.455610013922616	0.2526780517925482	6296	acyl-CoA synthetase medium chain family member 3	GO:0001676,GO:0004321,GO:0004467,GO:0005524,GO:0005739,GO:0005759,GO:0006633,GO:0006637,GO:0008217,GO:0015645,GO:0031956,GO:0042632,GO:0046872,GO:0047760,GO:0050218	long-chain fatty acid metabolic process|fatty-acyl-CoA synthase activity|long-chain fatty acid-CoA ligase activity|ATP binding|mitochondrion|mitochondrial matrix|fatty acid biosynthetic process|acyl-CoA metabolic process|regulation of blood pressure|fatty acid ligase activity|medium-chain fatty acid-CoA ligase activity|cholesterol homeostasis|metal ion binding|butyrate-CoA ligase activity|propion…	hsa00650	Butanoate metabolism
ACSS3	63.10755734894924	17.307019811048466	131.80836365580043	7.631959052410605	2.932053430902828	0.0002774694521513	0.0008781373779306	Up	0.3108913069893525	0.3537855502162576	0.074847614281521	0.0884425718216699	0.0148635203423735	79611	acyl-CoA synthetase short chain family member 3	GO:0003987,GO:0005515,GO:0005524,GO:0005739,GO:0005759,GO:0043231,GO:0046951,GO:0047760,GO:0050218	acetate-CoA ligase activity|protein binding|ATP binding|mitochondrion|mitochondrial matrix|intracellular membrane-bounded organelle|ketone body biosynthetic process|butyrate-CoA ligase activity|propionate-CoA ligase activity	hsa00640	Propanoate metabolism
ACTA1	132.8254058429831	220.6129140703441	1.1441435019415225	0.0052190581178394	-7.581994817202225	8.576953137672758e-05	0.0002988022877155	Down	0.0	0.0329337919838377	0.0558918060980722	3.2126095868275986	9.71772374324184	58	actin alpha 1, skeletal muscle	GO:0001725,GO:0005200,GO:0005515,GO:0005524,GO:0005615,GO:0005829,GO:0005865,GO:0005869,GO:0005884,GO:0006936,GO:0009612,GO:0009991,GO:0010226,GO:0010628,GO:0015629,GO:0017022,GO:0030017,GO:0030027,GO:0030049,GO:0030175,GO:0030240,GO:0043503,GO:0043531,GO:0044297,GO:0048545,GO:0048741,GO:0070062,GO:0071417,GO:0072562,GO:0090131	stress fiber|structural constituent of cytoskeleton|protein binding|ATP binding|extracellular space|cytosol|striated muscle thin filament|dynactin complex|actin filament|muscle contraction|response to mechanical stimulus|response to extracellular stimulus|response to lithium ion|positive regulation of gene expression|actin cytoskeleton|myosin binding|sarcomere|lamellipodium|muscle filament slidin…
ACTA2	103711.48949760344	3430.662726369157	254132.7296544549	74.07538456935919	6.210922305981003	1.5089132744982502e-17	2.353529045161378e-16	Up	3017.76653480208	3033.819094549806	21.98597551968566	29.22909597062181	116.37694468535577	59	actin alpha 2, smooth muscle	GO:0005524,GO:0005615,GO:0005737,GO:0005829,GO:0005869,GO:0006936,GO:0008217,GO:0009615,GO:0010628,GO:0014829,GO:0019901,GO:0030027,GO:0030175,GO:0030485,GO:0032991,GO:0044297,GO:0045893,GO:0070062,GO:0072144,GO:0090131	ATP binding|extracellular space|cytoplasm|cytosol|dynactin complex|muscle contraction|regulation of blood pressure|response to virus|positive regulation of gene expression|vascular associated smooth muscle contraction|protein kinase binding|lamellipodium|filopodium|smooth muscle contractile fiber|protein-containing complex|cell body|positive regulation of transcription, DNA-templated|extracellula…	hsa04270,hsa04371,hsa04926	Vascular smooth muscle contraction|Apelin signaling pathway|Relaxin signaling pathway
ACTB	299235.7863532445	131263.5480838902	551194.1437572761	4.199144834304623	2.070095549575519	0.0001951907176866	0.0006352570630165	Up	6563.136239738676	6533.511952474707	856.4340313570793	3042.583259315745	2421.9683132086648	60	actin beta	GO:0000079,GO:0000785,GO:0001738,GO:0001895,GO:0005200,GO:0005515,GO:0005524,GO:0005615,GO:0005634,GO:0005654,GO:0005737,GO:0005829,GO:0005856,GO:0005884,GO:0005886,GO:0005911,GO:0005912,GO:0005925,GO:0007163,GO:0007409,GO:0015629,GO:0016020,GO:0016579,GO:0019894,GO:0019901,GO:0021762,GO:0022898,GO:0030027,GO:0030424,GO:0030957,GO:0031492,GO:0031982,GO:0032091,GO:0032991,GO:0034329,GO:0034333,GO:…	regulation of cyclin-dependent protein serine/threonine kinase activity|chromatin|morphogenesis of a polarized epithelium|retina homeostasis|structural constituent of cytoskeleton|protein binding|ATP binding|extracellular space|nucleus|nucleoplasm|cytoplasm|cytosol|cytoskeleton|actin filament|plasma membrane|cell-cell junction|adherens junction|focal adhesion|establishment or maintenance of cell …	hsa04015,hsa04145,hsa04210,hsa04390,hsa04510,hsa04520,hsa04530,hsa04611,hsa04670,hsa04714,hsa04810,hsa04919,hsa04921,hsa04971,hsa05014,hsa05100,hsa05110,hsa05130,hsa05131,hsa05132,hsa05135,hsa05164,hsa05205,hsa05225,hsa05410,hsa05412,hsa05414,hsa05416,hsa05418	Rap1 signaling pathway|Phagosome|Apoptosis|Hippo signaling pathway|Focal adhesion|Adherens junction|Tight junction|Platelet activation|Leukocyte transendothelial migration|Thermogenesis|Regulation of actin cytoskeleton|Thyroid hormone signaling pathway|Oxytocin signaling pathway|Gastric acid secretion|Amyotrophic lateral sclerosis|Bacterial invasion of epithelial cells|Vibrio cholerae infection|P…
ACTBL2	70.24265059552202	98.402645927	28.00265759830511	0.2842499377232067	-1.8147680618522688	0.0006624296761908	0.0019385544202424	Down	0.2648507712177616	0.1669615950447635	0.6860049056983506	1.1367139776678166	1.2714746850357983	345651	actin beta like 2	GO:0003674,GO:0005515,GO:0005524,GO:0005615,GO:0005737,GO:0005884,GO:0007409,GO:0008150,GO:0016020,GO:0019901,GO:0030424,GO:0035267,GO:0045202,GO:0048870,GO:0070062,GO:0098973,GO:0098974,GO:0098978	molecular_function|protein binding|ATP binding|extracellular space|cytoplasm|actin filament|axonogenesis|biological_process|membrane|protein kinase binding|axon|NuA4 histone acetyltransferase complex|synapse|cell motility|extracellular exosome|structural constituent of postsynaptic actin cytoskeleton|postsynaptic actin cytoskeleton organization|glutamatergic synapse
ACTG1	216436.49282502968	139670.21011300964	331585.91689305985	2.374063658391725	1.2473586200744882	2.8025804774431e-05	0.0001067636180867	Up	3416.611363337511	3587.7570334788647	1443.8817407298247	2369.3765888889125	2204.300768606348	71	actin gamma 1	GO:0001525,GO:0001738,GO:0001895,GO:0005200,GO:0005515,GO:0005522,GO:0005524,GO:0005615,GO:0005634,GO:0005829,GO:0005856,GO:0005884,GO:0005886,GO:0005911,GO:0005925,GO:0010628,GO:0016020,GO:0030335,GO:0031625,GO:0034329,GO:0035633,GO:0038096,GO:0042802,GO:0043296,GO:0048013,GO:0051492,GO:0051893,GO:0061024,GO:0070062,GO:0070527,GO:0072562,GO:0090303,GO:0097433,GO:0098973,GO:0098974,GO:0120192,GO:…	angiogenesis|morphogenesis of a polarized epithelium|retina homeostasis|structural constituent of cytoskeleton|protein binding|profilin binding|ATP binding|extracellular space|nucleus|cytosol|cytoskeleton|actin filament|plasma membrane|cell-cell junction|focal adhesion|positive regulation of gene expression|membrane|positive regulation of cell migration|ubiquitin protein ligase binding|cell junct…	hsa04015,hsa04145,hsa04210,hsa04390,hsa04510,hsa04520,hsa04530,hsa04611,hsa04670,hsa04714,hsa04810,hsa04919,hsa04921,hsa04971,hsa05014,hsa05100,hsa05110,hsa05130,hsa05131,hsa05132,hsa05135,hsa05164,hsa05205,hsa05225,hsa05410,hsa05412,hsa05414,hsa05416,hsa05418	Rap1 signaling pathway|Phagosome|Apoptosis|Hippo signaling pathway|Focal adhesion|Adherens junction|Tight junction|Platelet activation|Leukocyte transendothelial migration|Thermogenesis|Regulation of actin cytoskeleton|Thyroid hormone signaling pathway|Oxytocin signaling pathway|Gastric acid secretion|Amyotrophic lateral sclerosis|Bacterial invasion of epithelial cells|Vibrio cholerae infection|P…
ACTG2	28621.65361535778	84.31385813630114	71427.66325119001	846.778786818521	9.725841317723132	1.1233873931867045e-23	2.796565040389948e-22	Up	1026.3750759835732	1022.4225070609476	0.1665583268998515	1.2660764753174565	3.499417321252185	72	actin gamma 2, smooth muscle	GO:0005524,GO:0005615,GO:0005737,GO:0005829,GO:0005869,GO:0006936,GO:0010628,GO:0030027,GO:0030175,GO:0032982,GO:0044297,GO:0070062,GO:0071944,GO:0072562,GO:0090131	ATP binding|extracellular space|cytoplasm|cytosol|dynactin complex|muscle contraction|positive regulation of gene expression|lamellipodium|filopodium|myosin filament|cell body|extracellular exosome|cell periphery|blood microparticle|mesenchyme migration	hsa04270	Vascular smooth muscle contraction
ACTN1	49710.91808050014	28169.00377948056	82023.78953202954	2.911841742376695	1.5419319476751046	1.1588702437586913e-07	6.420329029165689e-07	Up	347.1194838868191	371.3043151998533	121.64772564070984	189.8871268624864	192.05494847206623	87	actinin alpha 1	GO:0001725,GO:0001726,GO:0002576,GO:0003725,GO:0005178,GO:0005509,GO:0005515,GO:0005576,GO:0005615,GO:0005737,GO:0005829,GO:0005884,GO:0005886,GO:0005903,GO:0005911,GO:0005916,GO:0005925,GO:0007015,GO:0017166,GO:0030018,GO:0030168,GO:0030220,GO:0030374,GO:0031093,GO:0031143,GO:0036344,GO:0042803,GO:0042981,GO:0042995,GO:0044325,GO:0045893,GO:0048041,GO:0051015,GO:0051017,GO:0051271,GO:0051639,GO:…	stress fiber|ruffle|platelet degranulation|double-stranded RNA binding|integrin binding|calcium ion binding|protein binding|extracellular region|extracellular space|cytoplasm|cytosol|actin filament|plasma membrane|brush border|cell-cell junction|fascia adherens|focal adhesion|actin filament organization|vinculin binding|Z disc|platelet activation|platelet formation|nuclear receptor coactivator ac…	hsa04510,hsa04520,hsa04530,hsa04670,hsa04810,hsa05131,hsa05146,hsa05203,hsa05322	Focal adhesion|Adherens junction|Tight junction|Leukocyte transendothelial migration|Regulation of actin cytoskeleton|Shigellosis|Amoebiasis|Viral carcinogenesis|Systemic lupus erythematosus
ACTR2	11021.685274315165	7639.164544743901	16095.466368672058	2.106935129500726	1.0751458956510258	6.2914973763026705e-09	4.1876473904420964e-08	Up	87.69705783511291	94.7371353068726	52.67477498594082	56.84267093322839	67.88046856070602	10097	actin related protein 2	GO:0005200,GO:0005515,GO:0005524,GO:0005576,GO:0005634,GO:0005737,GO:0005829,GO:0005885,GO:0005925,GO:0007163,GO:0008306,GO:0008356,GO:0010592,GO:0014069,GO:0015629,GO:0016020,GO:0016344,GO:0016482,GO:0030027,GO:0030478,GO:0033206,GO:0034314,GO:0035578,GO:0035861,GO:0035902,GO:0035984,GO:0038096,GO:0043312,GO:0045471,GO:0045944,GO:0048013,GO:0051015,GO:0051653,GO:0060271,GO:0061003,GO:0061024,GO:…	structural constituent of cytoskeleton|protein binding|ATP binding|extracellular region|nucleus|cytoplasm|cytosol|Arp2/3 protein complex|focal adhesion|establishment or maintenance of cell polarity|associative learning|asymmetric cell division|positive regulation of lamellipodium assembly|postsynaptic density|actin cytoskeleton|membrane|meiotic chromosome movement towards spindle pole|cytosolic t…	hsa04144,hsa04530,hsa04666,hsa04810,hsa05100,hsa05130,hsa05131,hsa05132,hsa05135	Endocytosis|Tight junction|Fc gamma R-mediated phagocytosis|Regulation of actin cytoskeleton|Bacterial invasion of epithelial cells|Pathogenic Escherichia coli infection|Shigellosis|Salmonella infection|Yersinia infection
ACTR3C	41.01147204567936	62.59427289619188	8.63727076991058	0.1384027256544889	-2.8530557397054013	0.0001621130877701	0.0005347811293794	Down	0.003659225892311	0.0140834466102969	0.0663915574348516	0.0808852715591998	0.1164436034959853	653857	actin related protein 3C	GO:0003674,GO:0005524,GO:0008150,GO:0051015,GO:0070062	molecular_function|ATP binding|biological_process|actin filament binding|extracellular exosome	hsa04144,hsa04530,hsa04666,hsa04810,hsa05100,hsa05130,hsa05131,hsa05132,hsa05135	Endocytosis|Tight junction|Fc gamma R-mediated phagocytosis|Regulation of actin cytoskeleton|Bacterial invasion of epithelial cells|Pathogenic Escherichia coli infection|Shigellosis|Salmonella infection|Yersinia infection
ACVR1	1886.6956863461623	1214.1125386670376	2895.5704078648505	2.3846744311544867	1.2537923150273456	9.302885119650711e-15	1.141862699257699e-13	Up	15.644080636807807	16.213323468308058	8.454860492771177	8.708584498429946	10.213551760129755	90	activin A receptor type 1	GO:0000082,GO:0001525,GO:0001569,GO:0001701,GO:0001702,GO:0001707,GO:0001755,GO:0002526,GO:0003143,GO:0003148,GO:0003181,GO:0003183,GO:0003203,GO:0003274,GO:0003289,GO:0004672,GO:0004674,GO:0004675,GO:0005025,GO:0005515,GO:0005524,GO:0005886,GO:0005887,GO:0006468,GO:0007179,GO:0007281,GO:0007368,GO:0007507,GO:0009953,GO:0009968,GO:0010862,GO:0016361,GO:0017046,GO:0018107,GO:0030278,GO:0030335,GO:…	G1/S transition of mitotic cell cycle|angiogenesis|branching involved in blood vessel morphogenesis|in utero embryonic development|gastrulation with mouth forming second|mesoderm formation|neural crest cell migration|acute inflammatory response|embryonic heart tube morphogenesis|outflow tract septum morphogenesis|atrioventricular valve morphogenesis|mitral valve morphogenesis|endocardial cushion …	hsa04060,hsa04350,hsa04550,hsa05418	Cytokine-cytokine receptor interaction|TGF-beta signaling pathway|Signaling pathways regulating pluripotency of stem cells|Fluid shear stress and atherosclerosis
ACVR1B	723.6278062180972	502.3815824671813	1055.4971418444711	2.1007912208462494	1.0709327923696923	7.584674195218852e-09	4.971367096744143e-08	Up	4.1713196969381885	4.203638010938168	3.0614412316962145	2.264539918457323	2.8714064106338166	91	activin A receptor type 1B	GO:0000082,GO:0001701,GO:0001942,GO:0004674,GO:0004675,GO:0005515,GO:0005524,GO:0005829,GO:0005886,GO:0005887,GO:0006355,GO:0006468,GO:0007165,GO:0007178,GO:0007399,GO:0007417,GO:0009986,GO:0010629,GO:0010862,GO:0016361,GO:0017002,GO:0018107,GO:0019838,GO:0030308,GO:0031625,GO:0032924,GO:0032927,GO:0034711,GO:0038092,GO:0043235,GO:0045648,GO:0045944,GO:0046332,GO:0046545,GO:0046777,GO:0046872,GO:…	G1/S transition of mitotic cell cycle|in utero embryonic development|hair follicle development|protein serine/threonine kinase activity|transmembrane receptor protein serine/threonine kinase activity|protein binding|ATP binding|cytosol|plasma membrane|integral component of plasma membrane|regulation of transcription, DNA-templated|protein phosphorylation|signal transduction|transmembrane receptor…	hsa04060,hsa04350,hsa04550	Cytokine-cytokine receptor interaction|TGF-beta signaling pathway|Signaling pathways regulating pluripotency of stem cells
ACVR2A	1261.078090454186	1806.4890048168784	442.9617189101484	0.2452135446514559	-2.027889424742041	0.0002936972775227	0.0009255988817505	Down	1.7754242617103049	1.7537244231393585	17.0349826736267	8.141213343168019	4.582901902704688	92	activin A receptor type 2A	GO:0001702,GO:0001934,GO:0004674,GO:0004675,GO:0005515,GO:0005524,GO:0005737,GO:0005886,GO:0005887,GO:0006468,GO:0007178,GO:0007283,GO:0007368,GO:0007498,GO:0009952,GO:0009986,GO:0010862,GO:0015026,GO:0017002,GO:0019838,GO:0030165,GO:0030501,GO:0030509,GO:0032924,GO:0032927,GO:0034673,GO:0034711,GO:0042713,GO:0043084,GO:0043235,GO:0043621,GO:0045648,GO:0045669,GO:0045944,GO:0046872,GO:0048179,GO:…	gastrulation with mouth forming second|positive regulation of protein phosphorylation|protein serine/threonine kinase activity|transmembrane receptor protein serine/threonine kinase activity|protein binding|ATP binding|cytoplasm|plasma membrane|integral component of plasma membrane|protein phosphorylation|transmembrane receptor protein serine/threonine kinase signaling pathway|spermatogenesis|det…	hsa04060,hsa04350,hsa04550,hsa05418	Cytokine-cytokine receptor interaction|TGF-beta signaling pathway|Signaling pathways regulating pluripotency of stem cells|Fluid shear stress and atherosclerosis
ACVR2B	520.1189185970927	803.8630603100223	94.50270602769872	0.1175847693426479	-3.088226893699944	7.417543678968843e-07	3.660327757038909e-06	Down	0.0945596862038879	0.1303653553484124	2.2370077118562066	1.1734834096579692	0.5431485479164578	93	activin A receptor type 2B	GO:0000122,GO:0001946,GO:0001974,GO:0004674,GO:0005515,GO:0005524,GO:0005737,GO:0005886,GO:0005887,GO:0006355,GO:0006468,GO:0007165,GO:0007178,GO:0009952,GO:0016362,GO:0017002,GO:0019838,GO:0030501,GO:0030509,GO:0032924,GO:0032927,GO:0032991,GO:0043235,GO:0045669,GO:0046872,GO:0048179,GO:0048185,GO:0060836,GO:0060840,GO:0060841,GO:0061298,GO:0071363,GO:0120163	negative regulation of transcription by RNA polymerase II|lymphangiogenesis|blood vessel remodeling|protein serine/threonine kinase activity|protein binding|ATP binding|cytoplasm|plasma membrane|integral component of plasma membrane|regulation of transcription, DNA-templated|protein phosphorylation|signal transduction|transmembrane receptor protein serine/threonine kinase signaling pathway|anteri…	hsa04060,hsa04350,hsa04550,hsa05418	Cytokine-cytokine receptor interaction|TGF-beta signaling pathway|Signaling pathways regulating pluripotency of stem cells|Fluid shear stress and atherosclerosis
ACVRL1	90.97578432117972	0.8781520203039651	226.1222327724934	252.91132491310756	7.982487829504905	8.064563649867977e-17	1.186485117802494e-15	Up	1.2871561961756226	0.9260748828393248	0.0	0.0059151587262281	0.0115314709968189	94	activin A receptor like type 1	GO:0001525,GO:0001936,GO:0001946,GO:0001955,GO:0001974,GO:0002043,GO:0003203,GO:0004674,GO:0004675,GO:0005024,GO:0005025,GO:0005515,GO:0005524,GO:0005886,GO:0005887,GO:0006275,GO:0006355,GO:0006468,GO:0007162,GO:0007165,GO:0007179,GO:0007507,GO:0008015,GO:0008217,GO:0008285,GO:0009953,GO:0009986,GO:0010596,GO:0010629,GO:0010862,GO:0016361,GO:0019901,GO:0030308,GO:0030336,GO:0030509,GO:0030513,GO:…	angiogenesis|regulation of endothelial cell proliferation|lymphangiogenesis|blood vessel maturation|blood vessel remodeling|blood vessel endothelial cell proliferation involved in sprouting angiogenesis|endocardial cushion morphogenesis|protein serine/threonine kinase activity|transmembrane receptor protein serine/threonine kinase activity|transforming growth factor beta-activated receptor activi…	hsa04060	Cytokine-cytokine receptor interaction
ADA	226.6526843033573	119.64043714729178	387.1710550374557	3.234261350989187	1.6934362633945952	8.204704351049741e-06	3.4411697244737485e-05	Up	6.140455000038568	5.005617170324238	1.6340133900436418	2.3666012321936507	3.036180043583908	100	adenosine deaminase	GO:0001666,GO:0001821,GO:0001829,GO:0001883,GO:0001889,GO:0001890,GO:0002314,GO:0002636,GO:0002686,GO:0002906,GO:0004000,GO:0005515,GO:0005615,GO:0005764,GO:0005829,GO:0005886,GO:0006154,GO:0006157,GO:0007155,GO:0007568,GO:0008270,GO:0009168,GO:0009897,GO:0009986,GO:0010460,GO:0016020,GO:0030054,GO:0030890,GO:0032261,GO:0032839,GO:0033089,GO:0033197,GO:0033632,GO:0042110,GO:0042323,GO:0042493,GO:…	response to hypoxia|histamine secretion|trophectodermal cell differentiation|purine nucleoside binding|liver development|placenta development|germinal center B cell differentiation|positive regulation of germinal center formation|negative regulation of leukocyte migration|negative regulation of mature B cell apoptotic process|adenosine deaminase activity|protein binding|extracellular space|lysoso…	hsa00230,hsa05340	Purine metabolism|Primary immunodeficiency
ADA2	160.5354977950222	259.9190519775715	11.460166521198277	0.0442193956495524	-4.499176881928404	6.876879279503961e-07	3.4125662325617667e-06	Down	0.0042128119347943	0.0770167899215897	1.4813220281871613	1.3925320771897265	0.9132822222904132	51816	adenosine deaminase 2	GO:0004000,GO:0005576,GO:0005615,GO:0006154,GO:0007165,GO:0007275,GO:0008083,GO:0008201,GO:0008270,GO:0031685,GO:0035578,GO:0042803,GO:0043312,GO:0043394,GO:0044267,GO:0046103	adenosine deaminase activity|extracellular region|extracellular space|adenosine catabolic process|signal transduction|multicellular organism development|growth factor activity|heparin binding|zinc ion binding|adenosine receptor binding|azurophil granule lumen|protein homodimerization activity|neutrophil degranulation|proteoglycan binding|cellular protein metabolic process|inosine biosynthetic pro…	hsa00230	Purine metabolism
ADAM11	37.26173481009598	54.37536666104021	11.59128703367966	0.2133918032657149	-2.2284233339781547	0.0134240032612808	0.0284246321696406	Down	0.0399561587614784	0.0576679786822102	0.6143941519424223	0.1936267987976015	0.1440350471572723	4185	ADAM metallopeptidase domain 11	GO:0004222,GO:0005178,GO:0005886,GO:0006508,GO:0007229,GO:0008237,GO:0016021,GO:0062023	metalloendopeptidase activity|integrin binding|plasma membrane|proteolysis|integrin-mediated signaling pathway|metallopeptidase activity|integral component of membrane|collagen-containing extracellular matrix
ADAM12	10307.073472518456	591.5536578394559	24880.35319453696	42.054915088171086	5.394202517459145	5.521097469463305e-12	5.201454984389113e-11	Up	47.603185499848	50.09864223650317	0.5397028628430198	0.7883633768102903	3.437186706542253	8038	ADAM metallopeptidase domain 12	GO:0004222,GO:0005515,GO:0005576,GO:0005654,GO:0005886,GO:0006508,GO:0007155,GO:0007520,GO:0008237,GO:0016021,GO:0017124,GO:0030198,GO:0045766,GO:0046872	metalloendopeptidase activity|protein binding|extracellular region|nucleoplasm|plasma membrane|proteolysis|cell adhesion|myoblast fusion|metallopeptidase activity|integral component of membrane|SH3 domain binding|extracellular matrix organization|positive regulation of angiogenesis|metal ion binding
ADAM19	15246.517177757703	2702.45418582182	34062.611665661534	12.60390535243353	3.6557989206449264	4.1752399999641753e-23	1.0076871370700057e-21	Up	111.36121237297564	114.56027152221606	7.9983835220854465	11.65070749880575	16.997459310602164	8728	ADAM metallopeptidase domain 19	GO:0001890,GO:0004222,GO:0005515,GO:0005634,GO:0005794,GO:0005886,GO:0006509,GO:0010628,GO:0016021,GO:0016485,GO:0017124,GO:0030198,GO:0042987,GO:0046872,GO:0062023,GO:1902945,GO:2000049	placenta development|metalloendopeptidase activity|protein binding|nucleus|Golgi apparatus|plasma membrane|membrane protein ectodomain proteolysis|positive regulation of gene expression|integral component of membrane|protein processing|SH3 domain binding|extracellular matrix organization|amyloid precursor protein catabolic process|metal ion binding|collagen-containing extracellular matrix|metallo…
ADAM21	9.02982318497864	13.893074138500843	1.7349467546953377	0.1251031724658391	-2.9988097199104025	0.0136913822452924	0.0289215542905615	Down	0.0096399704907628	0.0185509194740846	0.1049423031006494	0.1278518988302577	0.2300717968583315	8747	ADAM metallopeptidase domain 21	GO:0004222,GO:0005515,GO:0005886,GO:0006508,GO:0007338,GO:0007339,GO:0008237,GO:0008584,GO:0009897,GO:0016021,GO:0046872,GO:1990913	metalloendopeptidase activity|protein binding|plasma membrane|proteolysis|single fertilization|binding of sperm to zona pellucida|metallopeptidase activity|male gonad development|external side of plasma membrane|integral component of membrane|metal ion binding|sperm head plasma membrane
ADAM23	1721.569795320468	10.402970673293137	4288.320032291233	411.656937265832	8.685298728445114	3.929799633769568e-06	1.7327996273712374e-05	Up	14.206119183988928	14.528753866904554	0.0	0.0202588432327861	0.1224319159196116	8745	ADAM metallopeptidase domain 23	GO:0004222,GO:0005178,GO:0005515,GO:0005576,GO:0005886,GO:0005887,GO:0006508,GO:0007155,GO:0007417,GO:0008237,GO:0098978,GO:0099056,GO:1990830	metalloendopeptidase activity|integrin binding|protein binding|extracellular region|plasma membrane|integral component of plasma membrane|proteolysis|cell adhesion|central nervous system development|metallopeptidase activity|glutamatergic synapse|integral component of presynaptic membrane|cellular response to leukemia inhibitory factor
ADAM33	1327.473977521767	36.04839240855009	3264.612355191593	90.53319912538468	6.50037502996222	0.0035030528049331	0.0086329191432398	Up	17.185295545584367	16.635907521137167	0.0935743952912384	0.0	0.6777250274455044	80332	ADAM metallopeptidase domain 33	GO:0004222,GO:0006508,GO:0008270,GO:0016021	metalloendopeptidase activity|proteolysis|zinc ion binding|integral component of membrane
ADAM9	20761.03496114199	13963.28157164379	30957.6650453893	2.217079960856762	1.1486608031557068	8.57964066544738e-05	0.0002988266783545	Up	147.88249263162032	155.35723934131462	70.757055364313	116.4626274633236	91.58095121498734	8754	ADAM metallopeptidase domain 9	GO:0000186,GO:0004222,GO:0005080,GO:0005178,GO:0005515,GO:0005518,GO:0005615,GO:0005925,GO:0006509,GO:0007155,GO:0007160,GO:0007179,GO:0007229,GO:0008237,GO:0009986,GO:0010042,GO:0016021,GO:0016477,GO:0017124,GO:0030216,GO:0030335,GO:0031233,GO:0031293,GO:0033627,GO:0033630,GO:0033631,GO:0034241,GO:0034612,GO:0042117,GO:0042542,GO:0043236,GO:0046872,GO:0050714,GO:0051044,GO:0051384,GO:0051549,GO:…	activation of MAPKK activity|metalloendopeptidase activity|protein kinase C binding|integrin binding|protein binding|collagen binding|extracellular space|focal adhesion|membrane protein ectodomain proteolysis|cell adhesion|cell-matrix adhesion|transforming growth factor beta receptor signaling pathway|integrin-mediated signaling pathway|metallopeptidase activity|cell surface|response to manganese…
ADAMTS10	350.20825076734457	168.1906307498779	623.2346807935447	3.705035121852528	1.8894872186127027	1.613833473892741e-07	8.760144445289263e-07	Up	3.3866270776838	2.940237646715492	1.532320901837248	0.7486984567665911	1.2442245170033075	81794	ADAM metallopeptidase with thrombospondin type 1 motif 10	GO:0001527,GO:0003674,GO:0004222,GO:0005515,GO:0006508,GO:0008150,GO:0030198,GO:0031012,GO:0046872,GO:0062023	microfibril|molecular_function|metalloendopeptidase activity|protein binding|proteolysis|biological_process|extracellular matrix organization|extracellular matrix|metal ion binding|collagen-containing extracellular matrix
ADAMTS12	5854.932606242845	296.65144845316183	14192.354342927372	47.8377079763604	5.580076362969511	8.817503345157089e-05	0.0003065433070468	Up	31.82068032550268	34.58006816568647	0.1811426646934588	0.2631271666703733	2.407605334591961	81792	ADAM metallopeptidase with thrombospondin type 1 motif 12	GO:0004222,GO:0005515,GO:0007160,GO:0016477,GO:0030167,GO:0030198,GO:0031012,GO:0032331,GO:0046872,GO:0050727,GO:0051603,GO:0071347,GO:0071356,GO:0071773,GO:1901509,GO:1902203,GO:1902548,GO:2001113	metalloendopeptidase activity|protein binding|cell-matrix adhesion|cell migration|proteoglycan catabolic process|extracellular matrix organization|extracellular matrix|negative regulation of chondrocyte differentiation|metal ion binding|regulation of inflammatory response|proteolysis involved in cellular protein catabolic process|cellular response to interleukin-1|cellular response to tumor necro…
ADAMTS13	205.6469135752801	265.6761628849412	115.60303961078856	0.4352344496079107	-1.200135341811272	0.0014021298035334	0.0038172050925092	Down	0.4015734434238442	0.4316047048409269	1.8416504506569225	1.0460115943397352	1.0620710668215363	11093	ADAM metallopeptidase with thrombospondin type 1 motif 13	GO:0004222,GO:0005178,GO:0005509,GO:0005515,GO:0005615,GO:0005788,GO:0006508,GO:0007160,GO:0007229,GO:0008237,GO:0008270,GO:0009100,GO:0009636,GO:0009986,GO:0014075,GO:0016485,GO:0030168,GO:0030198,GO:0031012,GO:0035864,GO:0043171,GO:0071222,GO:0071346,GO:0071353,GO:0071356	metalloendopeptidase activity|integrin binding|calcium ion binding|protein binding|extracellular space|endoplasmic reticulum lumen|proteolysis|cell-matrix adhesion|integrin-mediated signaling pathway|metallopeptidase activity|zinc ion binding|glycoprotein metabolic process|response to toxic substance|cell surface|response to amine|protein processing|platelet activation|extracellular matrix organi…
ADAMTS15	1230.8237016342262	2034.7611555090064	24.917520822054648	0.0122470903490528	-6.351417153820343	0.0003147267726536	0.0009858816153376	Down	0.0694395761347584	0.102185959664275	0.2089925882255274	4.467258160721552	24.01831061360995	170689	ADAM metallopeptidase with thrombospondin type 1 motif 15	GO:0004222,GO:0005615,GO:0006508,GO:0008201,GO:0008270,GO:0009986,GO:0030198,GO:0031012,GO:0050840,GO:0062023	metalloendopeptidase activity|extracellular space|proteolysis|heparin binding|zinc ion binding|cell surface|extracellular matrix organization|extracellular matrix|extracellular matrix binding|collagen-containing extracellular matrix
ADAMTS3	106.8744313479688	9.137775909367514	253.4794145058707	27.649301722422567	4.7891711408331	2.491882675404118e-10	1.971997258282964e-09	Up	0.6760915030431831	0.8778614847452572	0.04748414979614	0.0074166990182707	0.0614494348695872	9508	ADAM metallopeptidase with thrombospondin type 1 motif 3	GO:0001701,GO:0004175,GO:0004222,GO:0005515,GO:0005576,GO:0005615,GO:0008201,GO:0008270,GO:0010573,GO:0016485,GO:0030198,GO:0030199,GO:0030574,GO:0031012,GO:0032964,GO:0062023,GO:0070062,GO:0097435,GO:1900748	in utero embryonic development|endopeptidase activity|metalloendopeptidase activity|protein binding|extracellular region|extracellular space|heparin binding|zinc ion binding|vascular endothelial growth factor production|protein processing|extracellular matrix organization|collagen fibril organization|collagen catabolic process|extracellular matrix|collagen biosynthetic process|collagen-containing…
ADAMTS4	245.65192664147327	5.840320401809014	605.3693360009697	102.64251476090966	6.681484612047706	1.6734984417283784e-23	4.131809945784548e-22	Up	1.451104945311582	1.2154277069849946	0.0056823622032815	0.0106505527479309	0.0363352794312163	9507	ADAM metallopeptidase with thrombospondin type 1 motif 4	GO:0001501,GO:0002020,GO:0004222,GO:0005515,GO:0005576,GO:0005615,GO:0006508,GO:0008233,GO:0008237,GO:0016607,GO:0022617,GO:0030198,GO:0031012,GO:0046872,GO:0062023	skeletal system development|protease binding|metalloendopeptidase activity|protein binding|extracellular region|extracellular space|proteolysis|peptidase activity|metallopeptidase activity|nuclear speck|extracellular matrix disassembly|extracellular matrix organization|extracellular matrix|metal ion binding|collagen-containing extracellular matrix
ADAMTS6	3338.744175044369	4671.332726412859	1339.8613479916346	0.2868337016186223	-1.8017135509676103	0.0005341716134125	0.0015920325826108	Down	1.8214493817330448	2.3742848444248645	16.861382150596594	8.202082273840034	5.1865226236743736	11174	ADAM metallopeptidase with thrombospondin type 1 motif 6	GO:0001822,GO:0003279,GO:0004222,GO:0006508,GO:0008237,GO:0030198,GO:0031012,GO:0035904,GO:0046872,GO:0060976	kidney development|cardiac septum development|metalloendopeptidase activity|proteolysis|metallopeptidase activity|extracellular matrix organization|extracellular matrix|aorta development|metal ion binding|coronary vasculature development
ADAMTS9	688.180366063553	1019.3075308516452	191.4896188814149	0.1878660684766623	-2.412223577682368	0.0004737923019418	0.0014287888190929	Down	0.5857129237386679	0.4959378090619697	7.155881304666464	3.4623649191878254	1.2847259633264765	56999	ADAM metallopeptidase with thrombospondin type 1 motif 9	GO:0003179,GO:0003229,GO:0004222,GO:0005783,GO:0006508,GO:0006516,GO:0007275,GO:0008237,GO:0008270,GO:0010596,GO:0015031,GO:0016192,GO:0030198,GO:0031012,GO:0035909,GO:0043231,GO:0062023,GO:0090673,GO:1903671	heart valve morphogenesis|ventricular cardiac muscle tissue development|metalloendopeptidase activity|endoplasmic reticulum|proteolysis|glycoprotein catabolic process|multicellular organism development|metallopeptidase activity|zinc ion binding|negative regulation of endothelial cell migration|protein transport|vesicle-mediated transport|extracellular matrix organization|extracellular matrix|aort…
ADAMTSL1	2186.004371074275	14.140530499604829	5443.80013193628	384.6131280955246	8.587264197161497	1.6597934729518146e-05	6.602289592408328e-05	Up	4.983018982020352	5.427189294726144	0.0074039076799987	0.0	0.0484707513182669	92949	ADAMTS like 1	GO:0004222,GO:0005788,GO:0006508,GO:0030198,GO:0031012	metalloendopeptidase activity|endoplasmic reticulum lumen|proteolysis|extracellular matrix organization|extracellular matrix
ADAMTSL4	3052.059074597835	4939.736616014561	220.54276247274632	0.044645159759761	-4.485352416871876	1.4853569321615062e-14	1.7953237003199686e-13	Down	0.9341212979986726	0.8129848319189078	10.1434477275612	31.99004020264707	37.39031741120055	54507	ADAMTS like 4	GO:0002020,GO:0002064,GO:0004222,GO:0005515,GO:0005614,GO:0005788,GO:0006508,GO:0006915,GO:0030198,GO:0031012,GO:0043065,GO:0062023	protease binding|epithelial cell development|metalloendopeptidase activity|protein binding|interstitial matrix|endoplasmic reticulum lumen|proteolysis|apoptotic process|extracellular matrix organization|extracellular matrix|positive regulation of apoptotic process|collagen-containing extracellular matrix
ADAMTSL5	1070.280226380754	1496.3756779340783	431.1370490507682	0.2881737778477743	-1.7949890303327416	1.906402243239289e-20	3.806728304030008e-19	Down	3.1365452397658773	3.8815413480376417	15.47554058248216	16.915291257940854	17.505296337966822	339366	ADAMTS like 5	GO:0001527,GO:0004222,GO:0005515,GO:0005576,GO:0006508,GO:0008201,GO:0030198,GO:0031012,GO:0050436	microfibril|metalloendopeptidase activity|protein binding|extracellular region|proteolysis|heparin binding|extracellular matrix organization|extracellular matrix|microfibril binding
ADARB1	3095.688752547529	659.4152016658337	6750.099078870075	10.23514120829944	3.3554591014116584	3.424088436433955e-15	4.374222067138567e-14	Up	11.425643708643449	11.55669029113139	0.9336296356714362	1.3628778309872809	2.295690170518321	104	adenosine deaminase RNA specific B1	GO:0003723,GO:0003725,GO:0003726,GO:0003729,GO:0005515,GO:0005634,GO:0005654,GO:0005730,GO:0005737,GO:0005829,GO:0006382,GO:0006396,GO:0006397,GO:0007274,GO:0008251,GO:0008285,GO:0016553,GO:0021610,GO:0021618,GO:0021965,GO:0030336,GO:0035264,GO:0044387,GO:0045070,GO:0045087,GO:0045202,GO:0046872,GO:0050884,GO:0051607,GO:0051726,GO:0060384,GO:0060415,GO:0061744,GO:0097049	RNA binding|double-stranded RNA binding|double-stranded RNA adenosine deaminase activity|mRNA binding|protein binding|nucleus|nucleoplasm|nucleolus|cytoplasm|cytosol|adenosine to inosine editing|RNA processing|mRNA processing|neuromuscular synaptic transmission|tRNA-specific adenosine deaminase activity|negative regulation of cell population proliferation|base conversion or substitution editing|f…
ADCK2	634.4815017270604	888.6519840216263	253.2257782852119	0.2850084335602027	-1.8109234848188789	1.3532106988035376e-24	3.588514297567899e-23	Down	1.9740668382153128	2.1801254071191263	9.411144955689617	10.317804152551588	10.124857857903832	90956	aarF domain containing kinase 2	GO:0004674,GO:0005515,GO:0005524,GO:0006468,GO:0016021	protein serine/threonine kinase activity|protein binding|ATP binding|protein phosphorylation|integral component of membrane
ADCY2	12.55739451766238	20.92899086277064	0.0	0.0102200915038354	-6.612448076518893	7.270273085080175e-05	0.0002569114597115	Down	0.0	0.0	0.1963843494128512	0.1142337991161245	0.1422781678097278	108	adenylate cyclase 2	GO:0000287,GO:0003091,GO:0004016,GO:0005524,GO:0005737,GO:0005886,GO:0005887,GO:0006171,GO:0007186,GO:0007188,GO:0007189,GO:0007190,GO:0007193,GO:0008179,GO:0016020,GO:0019933,GO:0030145,GO:0030425,GO:0034199,GO:0045121,GO:0071377,GO:1904322	magnesium ion binding|renal water homeostasis|adenylate cyclase activity|ATP binding|cytoplasm|plasma membrane|integral component of plasma membrane|cAMP biosynthetic process|G protein-coupled receptor signaling pathway|adenylate cyclase-modulating G protein-coupled receptor signaling pathway|adenylate cyclase-activating G protein-coupled receptor signaling pathway|activation of adenylate cyclase…	hsa00230,hsa01522,hsa04015,hsa04020,hsa04022,hsa04024,hsa04062,hsa04072,hsa04114,hsa04211,hsa04213,hsa04261,hsa04270,hsa04371,hsa04540,hsa04611,hsa04713,hsa04714,hsa04723,hsa04724,hsa04725,hsa04727,hsa04750,hsa04911,hsa04912,hsa04913,hsa04914,hsa04915,hsa04916,hsa04918,hsa04921,hsa04922,hsa04923,hsa04925,hsa04926,hsa04927,hsa04928,hsa04934,hsa04935,hsa04970,hsa04971,hsa04972,hsa04976,hsa05032,hsa…	Purine metabolism|Endocrine resistance|Rap1 signaling pathway|Calcium signaling pathway|cGMP-PKG signaling pathway|cAMP signaling pathway|Chemokine signaling pathway|Phospholipase D signaling pathway|Oocyte meiosis|Longevity regulating pathway|Longevity regulating pathway - multiple species|Adrenergic signaling in cardiomyocytes|Vascular smooth muscle contraction|Apelin signaling pathway|Gap junc…
ADCY4	52.80870776366504	86.0451687635957	2.9540162637690783	0.0339855776148219	-4.878933546878872	6.853924014341079e-08	3.9334199038027657e-07	Down	0.0343894904165083	0.0	0.8984871470859916	0.5964345423453001	0.5608490992283052	196883	adenylate cyclase 4	GO:0003091,GO:0004016,GO:0005080,GO:0005515,GO:0005524,GO:0005737,GO:0005886,GO:0005887,GO:0006171,GO:0007186,GO:0007188,GO:0007189,GO:0007190,GO:0007193,GO:0016020,GO:0030425,GO:0034199,GO:0046872,GO:0071377	renal water homeostasis|adenylate cyclase activity|protein kinase C binding|protein binding|ATP binding|cytoplasm|plasma membrane|integral component of plasma membrane|cAMP biosynthetic process|G protein-coupled receptor signaling pathway|adenylate cyclase-modulating G protein-coupled receptor signaling pathway|adenylate cyclase-activating G protein-coupled receptor signaling pathway|activation o…	hsa00230,hsa01522,hsa04015,hsa04020,hsa04022,hsa04024,hsa04062,hsa04072,hsa04114,hsa04211,hsa04213,hsa04261,hsa04270,hsa04371,hsa04540,hsa04611,hsa04713,hsa04714,hsa04723,hsa04724,hsa04725,hsa04727,hsa04742,hsa04750,hsa04911,hsa04912,hsa04913,hsa04914,hsa04915,hsa04916,hsa04918,hsa04921,hsa04923,hsa04925,hsa04926,hsa04927,hsa04928,hsa04934,hsa04935,hsa04970,hsa04971,hsa04972,hsa04976,hsa05032,hsa…	Purine metabolism|Endocrine resistance|Rap1 signaling pathway|Calcium signaling pathway|cGMP-PKG signaling pathway|cAMP signaling pathway|Chemokine signaling pathway|Phospholipase D signaling pathway|Oocyte meiosis|Longevity regulating pathway|Longevity regulating pathway - multiple species|Adrenergic signaling in cardiomyocytes|Vascular smooth muscle contraction|Apelin signaling pathway|Gap junc…
ADD3	5261.972554792988	7598.474549038388	1757.2195634248844	0.2312646824875225	-2.112383132806469	2.4416671590881185e-10	1.933275798001525e-09	Down	6.7188028756556415	7.55842647753192	58.65515902323703	38.84745993940224	29.628116634522826	120	adducin 3	GO:0000794,GO:0005200,GO:0005516,GO:0005829,GO:0005856,GO:0005886,GO:0005903,GO:0005911,GO:0005938,GO:0014069,GO:0016020,GO:0051015,GO:0051016,GO:0055085	condensed nuclear chromosome|structural constituent of cytoskeleton|calmodulin binding|cytosol|cytoskeleton|plasma membrane|brush border|cell-cell junction|cell cortex|postsynaptic density|membrane|actin filament binding|barbed-end actin filament capping|transmembrane transport
ADGRA2	8100.093276913846	463.5689804131992	19554.879721664824	42.17543289719975	5.398330971590792	1.0111579748602903e-31	4.011549158311168e-30	Up	71.68544016089953	66.48497637496548	1.2991130414770995	1.8796110869408056	3.5226865164934567	25960	adhesion G protein-coupled receptor A2	GO:0002040,GO:0004930,GO:0005515,GO:0005886,GO:0007166,GO:0007186,GO:0007417,GO:0009986,GO:0010595,GO:0016021,GO:0016055,GO:0030175,GO:0043542,GO:0045765,GO:0050920,GO:0090210,GO:0090263,GO:1900747,GO:1990909	sprouting angiogenesis|G protein-coupled receptor activity|protein binding|plasma membrane|cell surface receptor signaling pathway|G protein-coupled receptor signaling pathway|central nervous system development|cell surface|positive regulation of endothelial cell migration|integral component of membrane|Wnt signaling pathway|filopodium|endothelial cell migration|regulation of angiogenesis|regulat…
ADGRB1	10.083866946023823	16.806444910039705	0.0	0.0127308656754313	-6.295525666592855	0.0003558041393505	0.0011021571980377	Down	0.0	0.0	0.1167334079424173	0.0567247610518011	0.0592412496385217	575	adhesion G protein-coupled receptor B1	GO:0001530,GO:0001786,GO:0001891,GO:0004930,GO:0005515,GO:0005615,GO:0005886,GO:0005887,GO:0005911,GO:0005925,GO:0006910,GO:0007155,GO:0007165,GO:0007166,GO:0007186,GO:0007189,GO:0007409,GO:0007422,GO:0007517,GO:0008285,GO:0010596,GO:0014069,GO:0016021,GO:0016525,GO:0030165,GO:0030425,GO:0031397,GO:0042177,GO:0043197,GO:0043277,GO:0043652,GO:0045087,GO:0048167,GO:0048471,GO:0050829,GO:0051965,GO:…	lipopolysaccharide binding|phosphatidylserine binding|phagocytic cup|G protein-coupled receptor activity|protein binding|extracellular space|plasma membrane|integral component of plasma membrane|cell-cell junction|focal adhesion|phagocytosis, recognition|cell adhesion|signal transduction|cell surface receptor signaling pathway|G protein-coupled receptor signaling pathway|adenylate cyclase-activat…	hsa04115	p53 signaling pathway
ADGRB2	684.6227128209869	398.29941624691054	1114.1076576821015	2.7964930737399563	1.4836187571093362	5.471233488920722e-08	3.193535199511335e-07	Up	4.384261493533305	3.6741616483440303	2.1274557943598102	1.4603447979643052	2.3397507656611656	576	adhesion G protein-coupled receptor B2	GO:0004930,GO:0005515,GO:0005886,GO:0005887,GO:0007166,GO:0007186,GO:0007189,GO:0007422,GO:0016021,GO:0016525,GO:0033173	G protein-coupled receptor activity|protein binding|plasma membrane|integral component of plasma membrane|cell surface receptor signaling pathway|G protein-coupled receptor signaling pathway|adenylate cyclase-activating G protein-coupled receptor signaling pathway|peripheral nervous system development|integral component of membrane|negative regulation of angiogenesis|calcineurin-NFAT signaling ca…
ADGRE2	93.0103425275501	152.33508170686457	4.023233758578384	0.0265590512196503	-5.234652580181535	1.2773866041429364e-08	8.117829661831444e-08	Down	0.00316234996766	0.0182566428979682	0.9432686046379084	0.4419962891208121	0.2956066651727616	30817	adhesion G protein-coupled receptor E2	GO:0004930,GO:0005509,GO:0005515,GO:0005886,GO:0005887,GO:0006954,GO:0007155,GO:0007166,GO:0007186,GO:0007189,GO:0016021,GO:0016477,GO:0031256,GO:0032587,GO:0035374,GO:0043304,GO:0071621	G protein-coupled receptor activity|calcium ion binding|protein binding|plasma membrane|integral component of plasma membrane|inflammatory response|cell adhesion|cell surface receptor signaling pathway|G protein-coupled receptor signaling pathway|adenylate cyclase-activating G protein-coupled receptor signaling pathway|integral component of membrane|cell migration|leading edge membrane|ruffle mem…
ADGRF1	12.608275560039823	21.01379260006637	0.0	0.0101821661163025	-6.617811682111727	0.0044473053120804	0.0106582216564299	Down	0.0	0.0	0.2435880318380743	0.0603005608467608	0.0083967577526473	266977	adhesion G protein-coupled receptor F1	GO:0004930,GO:0005576,GO:0005886,GO:0007166,GO:0007186,GO:0007189,GO:0007416,GO:0007613,GO:0016021,GO:0031175,GO:0032793	G protein-coupled receptor activity|extracellular region|plasma membrane|cell surface receptor signaling pathway|G protein-coupled receptor signaling pathway|adenylate cyclase-activating G protein-coupled receptor signaling pathway|synapse assembly|memory|integral component of membrane|neuron projection development|positive regulation of CREB transcription factor activity
ADGRF5	43.82717684269034	73.04529473781727	0.0	0.0029286357642547	-8.415555508918057	2.506350724813149e-07	1.3269538555736092e-06	Down	0.0	0.0	0.2318195854274722	0.5431294755315231	0.2484152010333027	221395	adhesion G protein-coupled receptor F5	GO:0003094,GO:0004930,GO:0005515,GO:0005886,GO:0006112,GO:0007166,GO:0007186,GO:0009986,GO:0016021,GO:0031410,GO:0042593,GO:0043031,GO:0043129,GO:0045177,GO:0045444,GO:0048821,GO:0061626,GO:0071073	glomerular filtration|G protein-coupled receptor activity|protein binding|plasma membrane|energy reserve metabolic process|cell surface receptor signaling pathway|G protein-coupled receptor signaling pathway|cell surface|integral component of membrane|cytoplasmic vesicle|glucose homeostasis|negative regulation of macrophage activation|surfactant homeostasis|apical part of cell|fat cell differenti…
ADGRG1	1370.2404244061156	2038.9106284426823	367.2351183512657	0.1801374753201912	-2.4728297479886003	2.2724042049935693e-23	5.56479961340119e-22	Down	1.2197761365278277	1.5476748542501082	8.852455662397176	10.63458018241738	11.965484187261582	9289	adhesion G protein-coupled receptor G1	GO:0001525,GO:0004930,GO:0005515,GO:0005518,GO:0005887,GO:0007155,GO:0007166,GO:0007186,GO:0007189,GO:0007266,GO:0007267,GO:0007420,GO:0008201,GO:0008285,GO:0010573,GO:0016021,GO:0016477,GO:0021796,GO:0021801,GO:0021819,GO:0035025,GO:0045121,GO:0045785,GO:0050840,GO:0061484,GO:0070062,GO:0070528,GO:0072520,GO:0097451,GO:2000179,GO:2001223	angiogenesis|G protein-coupled receptor activity|protein binding|collagen binding|integral component of plasma membrane|cell adhesion|cell surface receptor signaling pathway|G protein-coupled receptor signaling pathway|adenylate cyclase-activating G protein-coupled receptor signaling pathway|Rho protein signal transduction|cell-cell signaling|brain development|heparin binding|negative regulation …
ADGRL1	758.2352273519828	970.0497434569568	440.5134531945217	0.4540420605867272	-1.139102145853108	4.902316294122205e-06	2.1230192338255032e-05	Down	1.195921661780684	1.037943823680925	2.7608130146427428	3.4272800227882145	3.872586257576094	22859	adhesion G protein-coupled receptor L1	GO:0004930,GO:0005515,GO:0005886,GO:0005887,GO:0007157,GO:0007166,GO:0007186,GO:0007189,GO:0014069,GO:0016021,GO:0016524,GO:0030246,GO:0030424,GO:0030426,GO:0035584,GO:0042734,GO:0043005,GO:0045202,GO:0050839,GO:0090129	G protein-coupled receptor activity|protein binding|plasma membrane|integral component of plasma membrane|heterophilic cell-cell adhesion via plasma membrane cell adhesion molecules|cell surface receptor signaling pathway|G protein-coupled receptor signaling pathway|adenylate cyclase-activating G protein-coupled receptor signaling pathway|postsynaptic density|integral component of membrane|latrot…
ADGRL2	1585.089569001466	2381.63165153	390.2764452086644	0.1638871660218135	-2.6092252132482767	6.415790282709679e-23	1.5263895995383345e-21	Down	0.7544829974775721	0.8376394136298679	8.342418817458407	6.4193385583630285	5.2087049068547495	23266	adhesion G protein-coupled receptor L2	GO:0004930,GO:0005887,GO:0007166,GO:0007186,GO:0007189,GO:0007420,GO:0009617,GO:0016021,GO:0016524,GO:0030246,GO:0043005,GO:0050808,GO:0051965,GO:0098978,GO:0099055	G protein-coupled receptor activity|integral component of plasma membrane|cell surface receptor signaling pathway|G protein-coupled receptor signaling pathway|adenylate cyclase-activating G protein-coupled receptor signaling pathway|brain development|response to bacterium|integral component of membrane|latrotoxin receptor activity|carbohydrate binding|neuron projection|synapse organization|positi…
ADGRL4	364.9510619433049	5.725914830260294	903.7887826128716	157.62599925203585	7.300361706157798	0.0120645508894385	0.0258445059372558	Up	5.472564123703961	5.522324094790903	0.0	0.0	0.143402101884714	64123	adhesion G protein-coupled receptor L4	GO:0004930,GO:0005509,GO:0005886,GO:0005887,GO:0007166,GO:0007186,GO:0007189,GO:0016021,GO:0031410,GO:0065003	G protein-coupled receptor activity|calcium ion binding|plasma membrane|integral component of plasma membrane|cell surface receptor signaling pathway|G protein-coupled receptor signaling pathway|adenylate cyclase-activating G protein-coupled receptor signaling pathway|integral component of membrane|cytoplasmic vesicle|protein-containing complex assembly
ADIRF	716.9242608431836	1051.5149559518852	215.03821818013145	0.2044934549945235	-2.289873425793928	7.064702055098845e-06	2.9905647550806927e-05	Down	7.325455087765311	7.440043007257882	24.455473129456987	50.48749295346455	72.3207790211001	10974	adipogenesis regulatory factor	GO:0003674,GO:0005515,GO:0005634,GO:0005654,GO:0005829,GO:0030154,GO:0045600,GO:0045944,GO:0070062,GO:0071478,GO:0072719,GO:2001023	molecular_function|protein binding|nucleus|nucleoplasm|cytosol|cell differentiation|positive regulation of fat cell differentiation|positive regulation of transcription by RNA polymerase II|extracellular exosome|cellular response to radiation|cellular response to cisplatin|regulation of response to drug
ADK	1425.006233648868	2046.454240376232	492.8342235578239	0.2408251671182746	-2.053941927958031	2.237683640207913e-15	2.913057247979756e-14	Down	2.4134538058512987	2.4574687508821493	11.01946220062489	16.016392177472188	14.254506363415944	132	adenosine kinase	GO:0003723,GO:0004001,GO:0005524,GO:0005634,GO:0005654,GO:0005829,GO:0005886,GO:0006166,GO:0006175,GO:0009156,GO:0016310,GO:0043101,GO:0044209,GO:0046872	RNA binding|adenosine kinase activity|ATP binding|nucleus|nucleoplasm|cytosol|plasma membrane|purine ribonucleoside salvage|dATP biosynthetic process|ribonucleoside monophosphate biosynthetic process|phosphorylation|purine-containing compound salvage|AMP salvage|metal ion binding	hsa00230	Purine metabolism
ADM2	440.0736482908559	191.73689263528505	812.5787817742122	4.2370921259239145	2.08307449716266	0.0020216078980003	0.0052937820192151	Up	3.9611011714783184	4.341643895880253	0.4285746014712139	1.4211965624139418	2.1381736730637435	79924	adrenomedullin 2	GO:0001525,GO:0005179,GO:0005576,GO:0006468,GO:0007186,GO:0007189,GO:0007586,GO:0007631,GO:0010628,GO:0044877,GO:0045766,GO:0045776	angiogenesis|hormone activity|extracellular region|protein phosphorylation|G protein-coupled receptor signaling pathway|adenylate cyclase-activating G protein-coupled receptor signaling pathway|digestion|feeding behavior|positive regulation of gene expression|protein-containing complex binding|positive regulation of angiogenesis|negative regulation of blood pressure
ADORA1	267.7184069186935	24.824500476965326	632.0592665812859	25.384526778052077	4.665877460280046	1.0359371962434453e-27	3.3282802740847115e-26	Up	4.590191470359875	3.910553523177707	0.2082065781192398	0.1382118770831395	0.3407636111572474	134	adenosine A1 receptor	GO:0000186,GO:0001609,GO:0001659,GO:0001664,GO:0001666,GO:0001883,GO:0001973,GO:0002087,GO:0002674,GO:0002686,GO:0002793,GO:0003084,GO:0003085,GO:0003093,GO:0005515,GO:0005783,GO:0005886,GO:0005887,GO:0006612,GO:0006909,GO:0006954,GO:0007165,GO:0007186,GO:0007193,GO:0007267,GO:0007399,GO:0008285,GO:0014050,GO:0014069,GO:0016042,GO:0016323,GO:0030673,GO:0031072,GO:0031683,GO:0032229,GO:0032244,GO:…	activation of MAPKK activity|G protein-coupled adenosine receptor activity|temperature homeostasis|G protein-coupled receptor binding|response to hypoxia|purine nucleoside binding|G protein-coupled adenosine receptor signaling pathway|regulation of respiratory gaseous exchange by nervous system process|negative regulation of acute inflammatory response|negative regulation of leukocyte migration|p…	hsa04022,hsa04024,hsa04071,hsa04080,hsa04923,hsa04924,hsa05032	cGMP-PKG signaling pathway|cAMP signaling pathway|Sphingolipid signaling pathway|Neuroactive ligand-receptor interaction|Regulation of lipolysis in adipocytes|Renin secretion|Morphine addiction
ADORA2B	132.39038224054454	45.50657484568157	262.716093332839	5.771169515554182	2.5288637076609515	4.883166024493451e-05	0.0001786020052159	Up	0.9721181550560016	0.9776839828361809	0.090981955694552	0.3141325545232048	0.2799517537362539	136	adenosine A2b receptor	GO:0000187,GO:0001609,GO:0001973,GO:0005515,GO:0005886,GO:0005887,GO:0006968,GO:0007186,GO:0007190,GO:0007254,GO:0007588,GO:0044267	activation of MAPK activity|G protein-coupled adenosine receptor activity|G protein-coupled adenosine receptor signaling pathway|protein binding|plasma membrane|integral component of plasma membrane|cellular defense response|G protein-coupled receptor signaling pathway|activation of adenylate cyclase activity|JNK cascade|excretion|cellular protein metabolic process	hsa04015,hsa04020,hsa04080,hsa04270,hsa05034	Rap1 signaling pathway|Calcium signaling pathway|Neuroactive ligand-receptor interaction|Vascular smooth muscle contraction|Alcoholism
ADPGK	1954.4499125028733	1358.3344799836684	2848.6230612816817	2.097158263495261	1.068435739519466	4.5310395220116186e-30	1.653609472159386e-28	Up	11.708318056671295	11.768484566916795	7.891058538288858	7.385209281627277	7.684389940828336	83440	ADP dependent glucokinase	GO:0005576,GO:0005783,GO:0005789,GO:0006006,GO:0016020,GO:0043843,GO:0046872,GO:0061621	extracellular region|endoplasmic reticulum|endoplasmic reticulum membrane|glucose metabolic process|membrane|ADP-specific glucokinase activity|metal ion binding|canonical glycolysis	hsa00010	Glycolysis / Gluconeogenesis
ADPRH	497.7800050209491	748.2695544444277	122.0456808857314	0.1631232803571145	-2.615965401991598	2.689016005664497e-18	4.433338230391598e-17	Down	0.7055392227386866	0.7187940709641393	5.353841107470181	7.3673213744949555	5.103890330969669	141	ADP-ribosylarginine hydrolase	GO:0000287,GO:0003875,GO:0005096,GO:0005515,GO:0005615,GO:0005776,GO:0005829,GO:0006464,GO:0006886,GO:0030955,GO:0051725,GO:0055037,GO:0090630,GO:2000785	magnesium ion binding|ADP-ribosylarginine hydrolase activity|GTPase activator activity|protein binding|extracellular space|autophagosome|cytosol|cellular protein modification process|intracellular protein transport|potassium ion binding|protein de-ADP-ribosylation|recycling endosome|activation of GTPase activity|regulation of autophagosome assembly
ADPRHL1	144.2331945197339	214.34910027650315	39.05933588458012	0.1821723899327149	-2.4566237741971144	3.795078459310149e-06	1.6783176386525704e-05	Down	0.4622215855424605	0.3193032855878441	4.464127617388156	2.539177355488776	1.838597445817939	113622	ADP-ribosylhydrolase like 1	GO:0000287,GO:0003875,GO:0051725	magnesium ion binding|ADP-ribosylarginine hydrolase activity|protein de-ADP-ribosylation
ADRA1B	192.37136590463248	302.2569599356991	27.542974858032675	0.0910378673720853	-3.4573894279095967	3.0120298078554613e-05	0.0001142216398257	Down	0.0857014745337991	0.0282723062170052	0.3118753126184439	0.7469294168203549	1.4902121850342664	147	adrenoceptor alpha 1B	GO:0001996,GO:0004930,GO:0004937,GO:0005515,GO:0005634,GO:0005737,GO:0005886,GO:0005887,GO:0005901,GO:0007186,GO:0007188,GO:0007200,GO:0007204,GO:0007267,GO:0031965,GO:0035556,GO:0043410,GO:0045907,GO:0046982,GO:0055117,GO:0071880,GO:0150099	positive regulation of heart rate by epinephrine-norepinephrine|G protein-coupled receptor activity|alpha1-adrenergic receptor activity|protein binding|nucleus|cytoplasm|plasma membrane|integral component of plasma membrane|caveola|G protein-coupled receptor signaling pathway|adenylate cyclase-modulating G protein-coupled receptor signaling pathway|phospholipase C-activating G protein-coupled rec…	hsa04020,hsa04022,hsa04080,hsa04261,hsa04270,hsa04970	Calcium signaling pathway|cGMP-PKG signaling pathway|Neuroactive ligand-receptor interaction|Adrenergic signaling in cardiomyocytes|Vascular smooth muscle contraction|Salivary secretion
ADRA2A	191.50049875363305	319.1674979227217	0.0	0.0006701882858591	-10.543145909480652	4.4919745726815066e-11	3.83975722995106e-10	Down	0.0	0.0	3.5089795150975864	2.778422792320156	0.987786875793638	150	adrenoceptor alpha 2A	GO:0001819,GO:0004930,GO:0004938,GO:0005515,GO:0005737,GO:0005886,GO:0005887,GO:0006940,GO:0007186,GO:0007189,GO:0007193,GO:0007265,GO:0007266,GO:0008284,GO:0010700,GO:0016323,GO:0019229,GO:0019901,GO:0030036,GO:0030168,GO:0030335,GO:0031692,GO:0031696,GO:0031996,GO:0032147,GO:0032148,GO:0032795,GO:0032811,GO:0032870,GO:0035624,GO:0042593,GO:0042596,GO:0042802,GO:0042803,GO:0043235,GO:0043268,GO:…	positive regulation of cytokine production|G protein-coupled receptor activity|alpha2-adrenergic receptor activity|protein binding|cytoplasm|plasma membrane|integral component of plasma membrane|regulation of smooth muscle contraction|G protein-coupled receptor signaling pathway|adenylate cyclase-activating G protein-coupled receptor signaling pathway|adenylate cyclase-inhibiting G protein-couple…	hsa04022,hsa04080	cGMP-PKG signaling pathway|Neuroactive ligand-receptor interaction
ADTRP	42.498549156968025	61.92178406698599	13.363696791941106	0.2158051670350849	-2.2121986871205093	0.0039024612561296	0.0094977998457698	Down	0.0396114903725008	0.0415785638000864	0.1097643767514498	0.352685704374329	0.3008044259094005	84830	androgen dependent TFPI regulating protein	GO:0001934,GO:0002042,GO:0002686,GO:0003332,GO:0005515,GO:0005901,GO:0009986,GO:0010628,GO:0016020,GO:0016021,GO:0016787,GO:0030195,GO:0042758,GO:0043491,GO:0050709,GO:0071383,GO:0140052,GO:1903038,GO:2000402	positive regulation of protein phosphorylation|cell migration involved in sprouting angiogenesis|negative regulation of leukocyte migration|negative regulation of extracellular matrix constituent secretion|protein binding|caveola|cell surface|positive regulation of gene expression|membrane|integral component of membrane|hydrolase activity|negative regulation of blood coagulation|long-chain fatty …
AEBP1	4122.820407033628	464.049936616733	9610.976112658973	20.7143781834333	4.372560608173746	1.0789064104765344e-20	2.1828463851238007e-19	Up	50.72448167852229	49.664182280908186	4.939699382177055	3.385123936199361	1.649806044841834	165	AE binding protein 1	GO:0000122,GO:0000977,GO:0001227,GO:0004181,GO:0005201,GO:0005516,GO:0005518,GO:0005576,GO:0005615,GO:0005634,GO:0005737,GO:0006518,GO:0008270,GO:0016485,GO:0062023,GO:0070062,GO:1904026	negative regulation of transcription by RNA polymerase II|RNA polymerase II transcription regulatory region sequence-specific DNA binding|DNA-binding transcription repressor activity, RNA polymerase II-specific|metallocarboxypeptidase activity|extracellular matrix structural constituent|calmodulin binding|collagen binding|extracellular region|extracellular space|nucleus|cytoplasm|peptide metaboli…
AFAP1L2	1614.8750306458944	2689.551478573256	2.8603587548538054	0.0010770050087891	-9.858759325273503	1.0569707727598236e-36	5.15993913610932e-35	Down	0.0	0.0234142112568672	21.87078460036289	12.770528716616967	10.899199760248392	84632	actin filament associated protein 1 like 2	GO:0005737,GO:0005829,GO:0005886,GO:0006954,GO:0007346,GO:0017124,GO:0030296,GO:0032675,GO:0032757,GO:0035591,GO:0042169,GO:0045742,GO:0045893,GO:0061098	cytoplasm|cytosol|plasma membrane|inflammatory response|regulation of mitotic cell cycle|SH3 domain binding|protein tyrosine kinase activator activity|regulation of interleukin-6 production|positive regulation of interleukin-8 production|signaling adaptor activity|SH2 domain binding|positive regulation of epidermal growth factor receptor signaling pathway|positive regulation of transcription, DNA…
AFDN	3143.608871376687	4152.232281340016	1630.673756431694	0.3927457286935665	-1.348332509313449	1.0538185511638593e-07	5.875126338635441e-07	Down	3.7148426778403736	4.5518340857831445	16.32666146965867	15.576640383390012	11.25586069054553	4301	afadin, adherens junction formation factor	GO:0005515,GO:0005654,GO:0005829,GO:0005886,GO:0005911,GO:0005912,GO:0007155,GO:0007165,GO:0007267,GO:0008022,GO:0010628,GO:0016607,GO:0022409,GO:0030054,GO:0030336,GO:0031267,GO:0032880,GO:0034332,GO:0043547,GO:0044291,GO:0044331,GO:0045296,GO:0046930,GO:0046931,GO:0050839,GO:0051015,GO:0061951,GO:0070160,GO:0070830,GO:0090557,GO:2000049	protein binding|nucleoplasm|cytosol|plasma membrane|cell-cell junction|adherens junction|cell adhesion|signal transduction|cell-cell signaling|protein C-terminus binding|positive regulation of gene expression|nuclear speck|positive regulation of cell-cell adhesion|cell junction|negative regulation of cell migration|small GTPase binding|regulation of protein localization|adherens junction organiza…	hsa04014,hsa04015,hsa04024,hsa04520,hsa04530,hsa04670	Ras signaling pathway|Rap1 signaling pathway|cAMP signaling pathway|Adherens junction|Tight junction|Leukocyte transendothelial migration
AFF3	49.22989010604046	4.49984125938492	116.32496337602376	25.87552860541242	4.693516430296132	5.208057438436706e-05	0.0001898844608252	Up	0.1278859174863902	0.1182247400033018	0.0150137826227476	0.0	0.0049872252217964	3899	AF4/FMR2 family member 3	GO:0003690,GO:0003700,GO:0005634,GO:0005654,GO:0005829,GO:0006355,GO:0010468,GO:0016604,GO:0032783,GO:0034612,GO:0035116	double-stranded DNA binding|DNA-binding transcription factor activity|nucleus|nucleoplasm|cytosol|regulation of transcription, DNA-templated|regulation of gene expression|nuclear body|super elongation complex|response to tumor necrosis factor|embryonic hindlimb morphogenesis
AGA	468.9828733051028	204.1700205364887	866.2021524580243	4.242329292291573	2.0848566081192987	8.109557892728087e-20	1.5318506592344158e-18	Up	8.856416463209504	9.449621633960527	3.5046659308299817	2.3514977388119536	3.0270620857268216	175	aspartylglucosaminidase	GO:0003948,GO:0005515,GO:0005576,GO:0005615,GO:0005737,GO:0005764,GO:0005783,GO:0006508,GO:0006517,GO:0008233,GO:0035578,GO:0043312,GO:0043621	N4-(beta-N-acetylglucosaminyl)-L-asparaginase activity|protein binding|extracellular region|extracellular space|cytoplasm|lysosome|endoplasmic reticulum|proteolysis|protein deglycosylation|peptidase activity|azurophil granule lumen|neutrophil degranulation|protein self-association	hsa00511,hsa04142	Other glycan degradation|Lysosome
AGER	402.526591072802	603.4626280393413	101.12253562299291	0.1675011347227265	-2.5777572258643837	5.933883779742943e-06	2.536153397163584e-05	Down	1.7200792598128103	0.8347152588447591	5.747780981038625	9.93389884158191	15.424312426643992	177	advanced glycosylation end-product specific receptor	GO:0001540,GO:0001650,GO:0001666,GO:0001774,GO:0001914,GO:0001934,GO:0004888,GO:0005044,GO:0005515,GO:0005576,GO:0005886,GO:0005887,GO:0006897,GO:0006954,GO:0007166,GO:0007611,GO:0009611,GO:0009986,GO:0010255,GO:0016324,GO:0030054,GO:0031175,GO:0032693,GO:0032722,GO:0032731,GO:0032735,GO:0032755,GO:0032760,GO:0034116,GO:0038023,GO:0042104,GO:0042802,GO:0043507,GO:0044548,GO:0044877,GO:0045056,GO:…	amyloid-beta binding|fibrillar center|response to hypoxia|microglial cell activation|regulation of T cell mediated cytotoxicity|positive regulation of protein phosphorylation|transmembrane signaling receptor activity|scavenger receptor activity|protein binding|extracellular region|plasma membrane|integral component of plasma membrane|endocytosis|inflammatory response|cell surface receptor signali…	hsa04933,hsa05010,hsa05022	AGE-RAGE signaling pathway in diabetic complications|Alzheimer disease|Pathways of neurodegeneration - multiple diseases
AGMAT	56.29329215747547	8.263173498185967	128.33847014640975	15.450827385782246	3.949612190842528	2.8171744391663904e-12	2.7328409591810214e-11	Up	0.8409480428701179	0.9440080416640294	0.0538511682663817	0.0588782859059486	0.1229806232399037	79814	agmatinase	GO:0005739,GO:0008295,GO:0008783,GO:0033389,GO:0046872,GO:0097055	mitochondrion|spermidine biosynthetic process|agmatinase activity|putrescine biosynthetic process from arginine, using agmatinase|metal ion binding|agmatine biosynthetic process	hsa00330	Arginine and proline metabolism
AGO2	2504.3848307082458	3173.612969092368	1500.5426231320646	0.4728475071419363	-1.080553104052692	2.065968743147357e-07	1.1070529587299952e-06	Down	1.621964522061032	1.8253260233796107	4.85233169853329	5.670016326754826	4.391905387955702	27161	argonaute RISC catalytic component 2	GO:0000340,GO:0000932,GO:0000993,GO:0001046,GO:0003723,GO:0003725,GO:0003727,GO:0003743,GO:0004521,GO:0005515,GO:0005634,GO:0005654,GO:0005737,GO:0005829,GO:0005844,GO:0005845,GO:0006412,GO:0006413,GO:0007223,GO:0008022,GO:0009791,GO:0010501,GO:0010586,GO:0010628,GO:0010629,GO:0016020,GO:0016442,GO:0030422,GO:0030425,GO:0031047,GO:0031054,GO:0035087,GO:0035194,GO:0035196,GO:0035197,GO:0035198,GO:…	RNA 7-methylguanosine cap binding|P-body|RNA polymerase II complex binding|core promoter sequence-specific DNA binding|RNA binding|double-stranded RNA binding|single-stranded RNA binding|translation initiation factor activity|endoribonuclease activity|protein binding|nucleus|nucleoplasm|cytoplasm|cytosol|polysome|mRNA cap binding complex|translation|translational initiation|Wnt signaling pathway,…
AGPAT3	2065.4222367280504	788.7183187282805	3980.4781137277055	5.046568340003674	2.335302690486345	1.294329698596138e-18	2.206523962368654e-17	Up	9.57730127178278	10.103402378949868	2.04181298767369	3.028716840511525	2.891007455274164	56894	1-acylglycerol-3-phosphate O-acyltransferase 3	GO:0000139,GO:0003841,GO:0005515,GO:0005635,GO:0005783,GO:0005789,GO:0005886,GO:0006654,GO:0008654,GO:0012505,GO:0016020,GO:0016021,GO:0016024,GO:0016746	Golgi membrane|1-acylglycerol-3-phosphate O-acyltransferase activity|protein binding|nuclear envelope|endoplasmic reticulum|endoplasmic reticulum membrane|plasma membrane|phosphatidic acid biosynthetic process|phospholipid biosynthetic process|endomembrane system|membrane|integral component of membrane|CDP-diacylglycerol biosynthetic process|transferase activity, transferring acyl groups	hsa00561,hsa00564,hsa04072	Glycerolipid metabolism|Glycerophospholipid metabolism|Phospholipase D signaling pathway
AGR2	27262.574160802036	45437.62360133671	0.0	4.707297864736765e-06	-17.696669423672766	2.7600442906130588e-14	3.260017749698189e-13	Down	0.0	0.0	1700.0700904544628	620.0118691910894	73.85217119909383	10551	anterior gradient 2, protein disulphide isomerase family member	GO:0002162,GO:0005154,GO:0005515,GO:0005615,GO:0005783,GO:0010628,GO:0010811,GO:0034976,GO:0042802,GO:0045742,GO:0048546,GO:0048639,GO:0060548,GO:0070254,GO:1903078,GO:1903896,GO:1903899	dystroglycan binding|epidermal growth factor receptor binding|protein binding|extracellular space|endoplasmic reticulum|positive regulation of gene expression|positive regulation of cell-substrate adhesion|response to endoplasmic reticulum stress|identical protein binding|positive regulation of epidermal growth factor receptor signaling pathway|digestive tract morphogenesis|positive regulation of…
AGR3	681.0753940424906	1135.1256567374842	0.0	0.0001884233067727	-12.373734951298664	4.2236369271407525e-08	2.512128355873748e-07	Down	0.0	0.0	68.06813630177666	32.836592096686914	3.538869070606942	155465	anterior gradient 3, protein disulphide isomerase family member	GO:0002162,GO:0005515,GO:0005783,GO:0008150,GO:0043231,GO:0060548	dystroglycan binding|protein binding|endoplasmic reticulum|biological_process|intracellular membrane-bounded organelle|negative regulation of cell death
AGTPBP1	417.451025989705	636.8077344584191	88.41596328663393	0.1388050644255759	-2.8488678880059783	3.2269659374211544e-38	1.6906153252635702e-36	Down	0.1640288567122	0.1497328582802353	1.4399625168729735	1.6348155207060475	1.5496024747831392	23287	ATP/GTP binding carboxypeptidase 1	GO:0001754,GO:0004181,GO:0005634,GO:0005730,GO:0005737,GO:0005739,GO:0005829,GO:0006508,GO:0007005,GO:0008270,GO:0015631,GO:0021702,GO:0021772,GO:0035608,GO:0035609,GO:0035610,GO:0043231,GO:0050905	eye photoreceptor cell differentiation|metallocarboxypeptidase activity|nucleus|nucleolus|cytoplasm|mitochondrion|cytosol|proteolysis|mitochondrion organization|zinc ion binding|tubulin binding|cerebellar Purkinje cell differentiation|olfactory bulb development|protein deglutamylation|C-terminal protein deglutamylation|protein side chain deglutamylation|intracellular membrane-bounded organelle|ne…
AHDC1	3611.049004476535	5028.249985321862	1485.2475332085464	0.2953604142432264	-1.7594516134086249	4.397624997490739e-12	4.1823332993213625e-11	Down	4.842803894620483	3.069017740493877	19.006517273556604	18.520234716921976	17.340212123988664	27245	AT-hook DNA binding motif containing 1	GO:0003677,GO:0005515	DNA binding|protein binding
AHI1	556.2567027712519	222.4843879773999	1056.91517496203	4.751952589181853	2.2485204422637968	2.2177930157416423e-32	9.086304028526253e-31	Up	2.7426713813866543	3.2938184030141286	0.947320130188518	0.8394274275018085	0.8215897652009071	54806	Abelson helper integration site 1	GO:0001738,GO:0001947,GO:0002092,GO:0005515,GO:0005813,GO:0005814,GO:0005829,GO:0005911,GO:0005912,GO:0005929,GO:0007169,GO:0007417,GO:0010842,GO:0016192,GO:0030862,GO:0030902,GO:0034613,GO:0035844,GO:0035845,GO:0036038,GO:0036064,GO:0039008,GO:0039023,GO:0042802,GO:0043066,GO:0045944,GO:0050795,GO:0060271,GO:0065001,GO:0070121,GO:0070986,GO:0071599,GO:0097711,GO:0097730	morphogenesis of a polarized epithelium|heart looping|positive regulation of receptor internalization|protein binding|centrosome|centriole|cytosol|cell-cell junction|adherens junction|cilium|transmembrane receptor protein tyrosine kinase signaling pathway|central nervous system development|retina layer formation|vesicle-mediated transport|positive regulation of polarized epithelial cell different…
AHNAK2	22564.36223965972	34510.43654862361	4645.250776213896	0.1346043628609582	-2.893202922859928	8.387769416518736e-17	1.2316259858083566e-15	Down	5.158582661737951	5.598823477090128	36.14203095793877	55.85339320992915	71.2708712512196	113146	AHNAK nucleoprotein 2	GO:0001778,GO:0005515,GO:0005634,GO:0005737,GO:0005829,GO:0005886,GO:0030018,GO:0030315,GO:0030659,GO:0042383,GO:0043034,GO:0043484	plasma membrane repair|protein binding|nucleus|cytoplasm|cytosol|plasma membrane|Z disc|T-tubule|cytoplasmic vesicle membrane|sarcolemma|costamere|regulation of RNA splicing	hsa05132	Salmonella infection
AHRR	908.5347005002376	568.7451917640974	1418.2189636044488	2.494057375745134	1.3184946547228509	4.865417477132847e-13	5.080306749039548e-12	Up	5.604451762470547	5.083161339872953	3.116178493403144	3.0980359147372263	2.5668097855570675	57491	aryl-hydrocarbon receptor repressor	GO:0000785,GO:0000976,GO:0000981,GO:0004879,GO:0005515,GO:0005634,GO:0005654,GO:0005829,GO:0006357,GO:0006805,GO:0030522,GO:0034751,GO:0046983	chromatin|transcription regulatory region sequence-specific DNA binding|DNA-binding transcription factor activity, RNA polymerase II-specific|nuclear receptor activity|protein binding|nucleus|nucleoplasm|cytosol|regulation of transcription by RNA polymerase II|xenobiotic metabolic process|intracellular receptor signaling pathway|aryl hydrocarbon receptor complex|protein dimerization activity			bHLH
AIF1L	4515.0809906589975	7520.421046077489	7.0709075312627325	0.0009359916584705	-10.061216706938207	1.5820546709042883e-31	6.2435102445451145e-30	Down	0.0772603965812113	0.0067580902625794	72.53076446606599	85.54289584618935	23.90125422497316	83543	allograft inflammatory factor 1 like	GO:0005509,GO:0005737,GO:0005884,GO:0005925,GO:0015629,GO:0032587,GO:0032991,GO:0051015,GO:0051017,GO:0070062,GO:0097178	calcium ion binding|cytoplasm|actin filament|focal adhesion|actin cytoskeleton|ruffle membrane|protein-containing complex|actin filament binding|actin filament bundle assembly|extracellular exosome|ruffle assembly
AIFM2	471.5157334211385	226.59784875143643	838.8925604256923	3.700982756651885	1.8879084139545976	8.4491726159198e-06	3.5348291444899865e-05	Up	5.815956758262721	5.697787478685478	1.2839792816249846	2.099538166781936	2.968640646400878	84883	apoptosis inducing factor mitochondria associated 2	GO:0003677,GO:0004174,GO:0005515,GO:0005615,GO:0005634,GO:0005737,GO:0005739,GO:0005741,GO:0005811,GO:0005829,GO:0005886,GO:0006743,GO:0008637,GO:0016021,GO:0016655,GO:0022904,GO:0042981,GO:0043065,GO:0050660,GO:0110076,GO:1900407	DNA binding|electron-transferring-flavoprotein dehydrogenase activity|protein binding|extracellular space|nucleus|cytoplasm|mitochondrion|mitochondrial outer membrane|lipid droplet|cytosol|plasma membrane|ubiquinone metabolic process|apoptotic mitochondrial changes|integral component of membrane|oxidoreductase activity, acting on NAD(P)H, quinone or similar compound as acceptor|respiratory electr…	hsa04115	p53 signaling pathway
AIG1	646.8974936493529	407.33970811469976	1006.2341719513328	2.4697520725905977	1.3043662233498	0.0011684801429202	0.0032409642923721	Up	2.162114096688084	2.141331142269693	0.7726138607934573	1.0964366888796253	1.6938513257129333	51390	androgen induced 1	GO:0005515,GO:0005886,GO:0016020,GO:0016021,GO:0016787,GO:0042758	protein binding|plasma membrane|membrane|integral component of membrane|hydrolase activity|long-chain fatty acid catabolic process
AJAP1	5.554858497672157	9.258097496120266	0.0	0.0231013271047095	-5.435880457077644	0.0084391637089739	0.0187987060041677	Down	0.0	0.0	0.0089068465349072	0.0333885223940747	0.022374751199479	55966	adherens junctions associated protein 1	GO:0001953,GO:0005515,GO:0005912,GO:0007155,GO:0008013,GO:0009898,GO:0009986,GO:0016323,GO:0016324,GO:0030860,GO:0044214,GO:0044291,GO:0044877,GO:0061045	negative regulation of cell-matrix adhesion|protein binding|adherens junction|cell adhesion|beta-catenin binding|cytoplasmic side of plasma membrane|cell surface|basolateral plasma membrane|apical plasma membrane|regulation of polarized epithelial cell differentiation|spanning component of plasma membrane|cell-cell contact zone|protein-containing complex binding|negative regulation of wound heali…
AJM1	271.9492113680901	162.82963871086824	435.6285703539229	2.6747714500584627	1.4194156234936346	0.0067996978170853	0.0155593146214723	Up	1.929441547405484	2.110362909878599	0.4966809335096033	1.1945167356806816	1.3829977354395817	389813	apical junction component 1 homolog	GO:0005912,GO:0005929,GO:0016324,GO:0045216	adherens junction|cilium|apical plasma membrane|cell-cell junction organization
AK1	1570.161500398478	1073.4525712481752	2315.224894123933	2.1565451568912497	1.1087219256439345	4.239347180765147e-07	2.1666493613183124e-06	Up	17.687540731239732	15.06682033966508	8.952181769302829	10.100038307302142	12.03728738001124	203	adenylate kinase 1	GO:0004017,GO:0004550,GO:0005524,GO:0005737,GO:0005829,GO:0006163,GO:0006165,GO:0006172,GO:0009142,GO:0015949,GO:0046033,GO:0046034,GO:0046940,GO:0070062	adenylate kinase activity|nucleoside diphosphate kinase activity|ATP binding|cytoplasm|cytosol|purine nucleotide metabolic process|nucleoside diphosphate phosphorylation|ADP biosynthetic process|nucleoside triphosphate biosynthetic process|nucleobase-containing small molecule interconversion|AMP metabolic process|ATP metabolic process|nucleoside monophosphate phosphorylation|extracellular exosome	hsa00230,hsa00730	Purine metabolism|Thiamine metabolism
AK4	899.1154861351122	1482.9833471719596	23.313694579840693	0.0156932048133827	-5.993716185063528	2.578229404527071e-86	5.9640395886875445e-84	Down	0.0780336449206396	0.0554961325232239	6.393313658930228	5.915401750300284	5.101316702019973	205	adenylate kinase 4	GO:0001889,GO:0002082,GO:0004017,GO:0004550,GO:0005515,GO:0005524,GO:0005525,GO:0005737,GO:0005739,GO:0005759,GO:0006163,GO:0006165,GO:0006172,GO:0007420,GO:0009142,GO:0015949,GO:0042493,GO:0046033,GO:0046034,GO:0046039,GO:0046899,GO:0046940,GO:0050145,GO:0071456,GO:2001169	liver development|regulation of oxidative phosphorylation|adenylate kinase activity|nucleoside diphosphate kinase activity|protein binding|ATP binding|GTP binding|cytoplasm|mitochondrion|mitochondrial matrix|purine nucleotide metabolic process|nucleoside diphosphate phosphorylation|ADP biosynthetic process|brain development|nucleoside triphosphate biosynthetic process|nucleobase-containing small …	hsa00230,hsa00730	Purine metabolism|Thiamine metabolism
AK5	135.72925995469578	12.178257697024767	321.0557633412024	26.3174417780593	4.717947351685331	5.141234068329491e-16	7.105109876047999e-15	Up	1.149812910078472	0.8474815019965761	0.0200593787050418	0.0676757718044978	0.0659662095194977	26289	adenylate kinase 5	GO:0004017,GO:0004550,GO:0005524,GO:0005737,GO:0005829,GO:0006163,GO:0006165,GO:0006172,GO:0006173,GO:0009142,GO:0009220,GO:0015949,GO:0034451,GO:0046034,GO:0046940	adenylate kinase activity|nucleoside diphosphate kinase activity|ATP binding|cytoplasm|cytosol|purine nucleotide metabolic process|nucleoside diphosphate phosphorylation|ADP biosynthetic process|dADP biosynthetic process|nucleoside triphosphate biosynthetic process|pyrimidine ribonucleotide biosynthetic process|nucleobase-containing small molecule interconversion|centriolar satellite|ATP metaboli…	hsa00230,hsa00730	Purine metabolism|Thiamine metabolism
AK8	24.771687509544183	36.65962117005272	6.939787018781352	0.1896815688050612	-2.3983485947641547	0.0080971789731125	0.0181255297066726	Down	0.0170739390358308	0.0328566636653744	0.3206252436469039	0.1001589347181321	0.1273419300526939	158067	adenylate kinase 8	GO:0004017,GO:0004127,GO:0004550,GO:0005515,GO:0005524,GO:0005737,GO:0005829,GO:0005930,GO:0006163,GO:0006165,GO:0009142,GO:0015949,GO:0021591,GO:0036126,GO:0046940	adenylate kinase activity|cytidylate kinase activity|nucleoside diphosphate kinase activity|protein binding|ATP binding|cytoplasm|cytosol|axoneme|purine nucleotide metabolic process|nucleoside diphosphate phosphorylation|nucleoside triphosphate biosynthetic process|nucleobase-containing small molecule interconversion|ventricular system development|sperm flagellum|nucleoside monophosphate phosphor…	hsa00230,hsa00730	Purine metabolism|Thiamine metabolism
AKAP12	903.9498003209674	294.52805043094173	1818.082425156006	6.17198302145468	2.625734093195617	0.0019255318040779	0.0050731200641521	Up	3.407528315575746	3.7119676046217216	0.1516140869502878	0.6630702988407573	1.5373193199655324	9590	A-kinase anchoring protein 12	GO:0005515,GO:0005516,GO:0005737,GO:0005829,GO:0005856,GO:0005886,GO:0005925,GO:0005938,GO:0007186,GO:0007193,GO:0008179,GO:0010738,GO:0010739,GO:0032496,GO:0035733,GO:0043025,GO:0043116,GO:0050804,GO:0051018,GO:0051602,GO:0051770,GO:0061870,GO:0070374,GO:0071347,GO:0071356,GO:0090036,GO:0098685,GO:1900143	protein binding|calmodulin binding|cytoplasm|cytosol|cytoskeleton|plasma membrane|focal adhesion|cell cortex|G protein-coupled receptor signaling pathway|adenylate cyclase-inhibiting G protein-coupled receptor signaling pathway|adenylate cyclase binding|regulation of protein kinase A signaling|positive regulation of protein kinase A signaling|response to lipopolysaccharide|hepatic stellate cell a…
AKAP3	20.847968743694448	33.60247107088256	1.7162152529122834	0.051510078426194	-4.279001453149843	0.0007018001888511	0.0020438248381882	Down	0.0	0.0202966177381794	0.2296353896175964	0.1506433961523101	0.4405139491583106	10566	A-kinase anchoring protein 3	GO:0001669,GO:0001835,GO:0005515,GO:0005634,GO:0005737,GO:0007178,GO:0007338,GO:0007340,GO:0008104,GO:0035686,GO:0051018,GO:0097225,GO:0097228	acrosomal vesicle|blastocyst hatching|protein binding|nucleus|cytoplasm|transmembrane receptor protein serine/threonine kinase signaling pathway|single fertilization|acrosome reaction|protein localization|sperm fibrous sheath|protein kinase A binding|sperm midpiece|sperm principal piece
AKAP5	61.817817964558586	19.60240036795702	125.14094435946096	6.378361404720497	2.6731858445369108	1.677490830743903e-05	6.665632169943267e-05	Up	0.3304190162910637	0.4995965367599097	0.0428213775716693	0.1083521760384637	0.1134384239134429	9495	A-kinase anchoring protein 5	GO:0005515,GO:0005516,GO:0005829,GO:0005886,GO:0007165,GO:0007193,GO:0007194,GO:0007268,GO:0008179,GO:0009898,GO:0010738,GO:0014069,GO:0017124,GO:0030346,GO:0031698,GO:0032590,GO:0034237,GO:0035254,GO:0043197,GO:0045121,GO:0045762,GO:0050811,GO:0051018,GO:0060076,GO:0060090,GO:0097110,GO:0098837,GO:1900273,GO:1903078,GO:1905751	protein binding|calmodulin binding|cytosol|plasma membrane|signal transduction|adenylate cyclase-inhibiting G protein-coupled receptor signaling pathway|negative regulation of adenylate cyclase activity|chemical synaptic transmission|adenylate cyclase binding|cytoplasmic side of plasma membrane|regulation of protein kinase A signaling|postsynaptic density|SH3 domain binding|protein phosphatase 2B…
AKAP7	78.54536390615695	50.208013578225405	121.0513893980543	2.410980197582943	1.2696198015143878	0.0161815007965642	0.0335086101575212	Up	0.5090442886825187	0.4363637846476605	0.4030210755276301	0.1510779168901278	0.2577076728320653	9465	A-kinase anchoring protein 7	GO:0000166,GO:0005515,GO:0005634,GO:0005829,GO:0008150,GO:0010738,GO:0032991,GO:0034237,GO:0051018	nucleotide binding|protein binding|nucleus|cytosol|biological_process|regulation of protein kinase A signaling|protein-containing complex|protein kinase A regulatory subunit binding|protein kinase A binding
AKR1B1	5317.754789886911	2117.3771696135013	10118.321220297028	4.779008684355238	2.2567113892342747	5.814743474979296e-95	1.5612586230319415e-92	Up	145.97099733836544	147.3789852593262	45.71716385827153	40.214690567794335	40.05320169724198	231	aldo-keto reductase family 1 member B	GO:0001523,GO:0001758,GO:0001894,GO:0002070,GO:0003091,GO:0004032,GO:0005515,GO:0005615,GO:0005654,GO:0005829,GO:0005975,GO:0006061,GO:0006700,GO:0009055,GO:0009414,GO:0018931,GO:0022900,GO:0031098,GO:0032838,GO:0033010,GO:0035809,GO:0042415,GO:0042572,GO:0042629,GO:0043066,GO:0043220,GO:0043795,GO:0044597,GO:0044598,GO:0046370,GO:0046427,GO:0047655,GO:0048471,GO:0048661,GO:0052650,GO:0055114,GO:…	retinoid metabolic process|retinal dehydrogenase activity|tissue homeostasis|epithelial cell maturation|renal water homeostasis|alditol:NADP+ 1-oxidoreductase activity|protein binding|extracellular space|nucleoplasm|cytosol|carbohydrate metabolic process|sorbitol biosynthetic process|C21-steroid hormone biosynthetic process|electron transfer activity|response to water deprivation|naphthalene meta…	hsa00040,hsa00051,hsa00052,hsa00561,hsa00790	Pentose and glucuronate interconversions|Fructose and mannose metabolism|Galactose metabolism|Glycerolipid metabolism|Folate biosynthesis
AKR1B10	49.90076155026564	0.5725914830260294	123.89301665112504	208.33526432626425	7.702763250769165	4.391002506806039e-11	3.755580983636837e-10	Up	1.053143962857387	0.9668393639117402	0.0	0.0	0.0192162074430141	57016	aldo-keto reductase family 1 member B10	GO:0001523,GO:0001758,GO:0004032,GO:0004033,GO:0005515,GO:0005576,GO:0005739,GO:0005764,GO:0005829,GO:0008106,GO:0016488,GO:0042572,GO:0044597,GO:0044598,GO:0045550,GO:0047655,GO:0047718,GO:0052650,GO:0055114,GO:0110095	retinoid metabolic process|retinal dehydrogenase activity|alditol:NADP+ 1-oxidoreductase activity|aldo-keto reductase (NADP) activity|protein binding|extracellular region|mitochondrion|lysosome|cytosol|alcohol dehydrogenase (NADP+) activity|farnesol catabolic process|retinol metabolic process|daunorubicin metabolic process|doxorubicin metabolic process|geranylgeranyl reductase activity|allyl-alco…	hsa00040,hsa00051,hsa00052,hsa00561,hsa00790	Pentose and glucuronate interconversions|Fructose and mannose metabolism|Galactose metabolism|Glycerolipid metabolism|Folate biosynthesis
AKR1C1	81.38354110328194	12.155443292137434	185.2256878199987	15.185040486003333	3.924578849877975	2.68359054010468e-19	4.843993680793993e-18	Up	1.1544723507285957	1.3162443609679348	0.0946887213939141	0.0887383790193466	0.1494034820704997	1645	aldo-keto reductase family 1 member C1	GO:0001523,GO:0004032,GO:0004033,GO:0004303,GO:0005515,GO:0005829,GO:0006693,GO:0006805,GO:0007586,GO:0008202,GO:0008206,GO:0015721,GO:0016229,GO:0016655,GO:0018636,GO:0030283,GO:0030299,GO:0030855,GO:0031406,GO:0032052,GO:0035410,GO:0042448,GO:0042574,GO:0042632,GO:0044597,GO:0044598,GO:0046683,GO:0047006,GO:0047023,GO:0047024,GO:0047042,GO:0047044,GO:0047086,GO:0047115,GO:0047718,GO:0055114,GO:…	retinoid metabolic process|alditol:NADP+ 1-oxidoreductase activity|aldo-keto reductase (NADP) activity|estradiol 17-beta-dehydrogenase activity|protein binding|cytosol|prostaglandin metabolic process|xenobiotic metabolic process|digestion|steroid metabolic process|bile acid metabolic process|bile acid and bile salt transport|steroid dehydrogenase activity|oxidoreductase activity, acting on NAD(P)…	hsa00140,hsa00980	Steroid hormone biosynthesis|Metabolism of xenobiotics by cytochrome P450
AKT3	1933.5983337334487	1144.2301059710942	3117.6506753769822	2.724396075849709	1.4459364592697972	1.5283101899785826e-05	6.109989900696081e-05	Up	10.348254559835826	10.43599095404855	4.391695635024386	3.958505188937104	7.312306997358125	10000	AKT serine/threonine kinase 3	GO:0000002,GO:0001938,GO:0004672,GO:0004674,GO:0005515,GO:0005524,GO:0005634,GO:0005737,GO:0006468,GO:0007165,GO:0016020,GO:0018105,GO:0032008,GO:0035556,GO:0043536,GO:0045766,GO:0045793,GO:0048854,GO:0048873,GO:0090050,GO:0106310,GO:0106311,GO:1905564,GO:1905653,GO:2000773	mitochondrial genome maintenance|positive regulation of endothelial cell proliferation|protein kinase activity|protein serine/threonine kinase activity|protein binding|ATP binding|nucleus|cytoplasm|protein phosphorylation|signal transduction|membrane|peptidyl-serine phosphorylation|positive regulation of TOR signaling|intracellular signal transduction|positive regulation of blood vessel endotheli…	hsa01521,hsa01522,hsa01524,hsa04010,hsa04012,hsa04014,hsa04015,hsa04022,hsa04024,hsa04062,hsa04066,hsa04068,hsa04071,hsa04072,hsa04140,hsa04150,hsa04151,hsa04152,hsa04210,hsa04211,hsa04213,hsa04218,hsa04261,hsa04370,hsa04371,hsa04380,hsa04510,hsa04550,hsa04611,hsa04620,hsa04625,hsa04630,hsa04660,hsa04662,hsa04664,hsa04666,hsa04668,hsa04722,hsa04725,hsa04728,hsa04910,hsa04914,hsa04915,hsa04917,hsa…	EGFR tyrosine kinase inhibitor resistance|Endocrine resistance|Platinum drug resistance|MAPK signaling pathway|ErbB signaling pathway|Ras signaling pathway|Rap1 signaling pathway|cGMP-PKG signaling pathway|cAMP signaling pathway|Chemokine signaling pathway|HIF-1 signaling pathway|FoxO signaling pathway|Sphingolipid signaling pathway|Phospholipase D signaling pathway|Autophagy - animal|mTOR signal…
AKTIP	1429.8325252023033	1945.943820484821	655.6655822785268	0.3369975674414675	-1.5691899172867496	3.713267208805788e-25	1.0225766621172862e-23	Down	4.575040105578579	5.100650670522564	20.112312909196746	20.32096711098881	18.41579673727625	64400	AKT interacting protein	GO:0000209,GO:0001934,GO:0005515,GO:0005634,GO:0005829,GO:0005886,GO:0006915,GO:0006974,GO:0007032,GO:0007040,GO:0008333,GO:0015031,GO:0018215,GO:0019787,GO:0030897,GO:0032092,GO:0045022,GO:0061631,GO:0070695	protein polyubiquitination|positive regulation of protein phosphorylation|protein binding|nucleus|cytosol|plasma membrane|apoptotic process|cellular response to DNA damage stimulus|endosome organization|lysosome organization|endosome to lysosome transport|protein transport|protein phosphopantetheinylation|ubiquitin-like protein transferase activity|HOPS complex|positive regulation of protein bind…
ALDH16A1	693.2204231841645	884.1490112468906	406.8275410900752	0.4601354883537306	-1.1198693650328015	7.759976979189436e-06	3.2610121257432177e-05	Down	2.992037832123022	2.5452283663261484	10.192959001040252	7.643583436089418	6.897124417986766	126133	aldehyde dehydrogenase 16 family member A1	GO:0005515,GO:0016020,GO:0016620,GO:0055114	protein binding|membrane|oxidoreductase activity, acting on the aldehyde or oxo group of donors, NAD or NADP as acceptor|oxidation-reduction process
ALDH1A1	3324.303611672437	4.313109316939738	8304.289365205686	1918.1372479719507	10.905490237491732	3.867951905439124e-09	2.6573810263609533e-08	Up	85.94944338582401	84.63226402697809	0.013252971197873	0.0	0.1694895166979971	216	aldehyde dehydrogenase 1 family member A1	GO:0001523,GO:0001758,GO:0004029,GO:0005096,GO:0005497,GO:0005515,GO:0005737,GO:0005829,GO:0006069,GO:0006081,GO:0018479,GO:0042572,GO:0043547,GO:0051287,GO:0055114,GO:0061624,GO:0070062,GO:0120163	retinoid metabolic process|retinal dehydrogenase activity|aldehyde dehydrogenase (NAD+) activity|GTPase activator activity|androgen binding|protein binding|cytoplasm|cytosol|ethanol oxidation|cellular aldehyde metabolic process|benzaldehyde dehydrogenase (NAD+) activity|retinol metabolic process|positive regulation of GTPase activity|NAD binding|oxidation-reduction process|fructose catabolic proc…	hsa00830	Retinol metabolism
ALDH1A2	9.892521355320527	16.48753559220088	0.0	0.0129769303929434	-6.2679070260527485	0.0002327270419695	0.0007472312199561	Down	0.0	0.0	0.1346151281991483	0.1632604042733362	0.1157354705974921	8854	aldehyde dehydrogenase 1 family member A2	GO:0001568,GO:0001758,GO:0001822,GO:0001889,GO:0001936,GO:0002138,GO:0003007,GO:0004028,GO:0004029,GO:0005737,GO:0005829,GO:0006776,GO:0007494,GO:0008284,GO:0008285,GO:0009855,GO:0009954,GO:0010628,GO:0014032,GO:0016331,GO:0016918,GO:0021915,GO:0021983,GO:0030182,GO:0030324,GO:0030902,GO:0031016,GO:0031076,GO:0032355,GO:0033189,GO:0034097,GO:0035115,GO:0035799,GO:0042572,GO:0042573,GO:0042574,GO:…	blood vessel development|retinal dehydrogenase activity|kidney development|liver development|regulation of endothelial cell proliferation|retinoic acid biosynthetic process|heart morphogenesis|3-chloroallyl aldehyde dehydrogenase activity|aldehyde dehydrogenase (NAD+) activity|cytoplasm|cytosol|vitamin A metabolic process|midgut development|positive regulation of cell population proliferation|neg…	hsa00830	Retinol metabolism
ALDH1A3	3425.133995316754	4568.970881678535	1709.3786657740827	0.3741195892824475	-1.418428586040238	0.0001426905413	0.0004768826359161	Down	11.0188725366952	10.198799801791123	42.13578373968404	23.05338392570996	51.75212990606472	220	aldehyde dehydrogenase 1 family member A3	GO:0001758,GO:0002072,GO:0002138,GO:0004029,GO:0004030,GO:0005737,GO:0005829,GO:0007626,GO:0021768,GO:0031076,GO:0042472,GO:0042572,GO:0042573,GO:0042574,GO:0042803,GO:0043065,GO:0048048,GO:0050885,GO:0051289,GO:0055114,GO:0060013,GO:0060166,GO:0060324,GO:0070062,GO:0070324,GO:0070384,GO:0070403	retinal dehydrogenase activity|optic cup morphogenesis involved in camera-type eye development|retinoic acid biosynthetic process|aldehyde dehydrogenase (NAD+) activity|aldehyde dehydrogenase [NAD(P)+] activity|cytoplasm|cytosol|locomotory behavior|nucleus accumbens development|embryonic camera-type eye development|inner ear morphogenesis|retinol metabolic process|retinoic acid metabolic process|…	hsa00830	Retinol metabolism
ALDH1B1	4708.341768571948	1807.2132098998768	9060.034606580057	5.01319980270947	2.3257317343464283	0.0001134190419856	0.0003865296272204	Up	60.58240692400056	64.58726166579797	5.9371949942471485	22.71587813019252	21.99546861645664	219	aldehyde dehydrogenase 1 family member B1	GO:0004029,GO:0005654,GO:0005739,GO:0005759,GO:0005829,GO:0005975,GO:0006068,GO:0006069,GO:0043231,GO:0043878,GO:0051287	aldehyde dehydrogenase (NAD+) activity|nucleoplasm|mitochondrion|mitochondrial matrix|cytosol|carbohydrate metabolic process|ethanol catabolic process|ethanol oxidation|intracellular membrane-bounded organelle|glyceraldehyde-3-phosphate dehydrogenase (NAD+) (non-phosphorylating) activity|NAD binding	hsa00010,hsa00053,hsa00071,hsa00280,hsa00310,hsa00330,hsa00340,hsa00380,hsa00410,hsa00561,hsa00620,hsa00770	Glycolysis / Gluconeogenesis|Ascorbate and aldarate metabolism|Fatty acid degradation|Valine, leucine and isoleucine degradation|Lysine degradation|Arginine and proline metabolism|Histidine metabolism|Tryptophan metabolism|beta-Alanine metabolism|Glycerolipid metabolism|Pyruvate metabolism|Pantothenate and CoA biosynthesis
ALDH1L2	5863.979626619087	679.8996555146654	13640.099583275723	20.06143873563379	4.326353169547967	0.0004860566796646	0.0014605370256169	Up	35.04668523075811	37.83230010994811	0.2482353716536449	2.6947002239226205	4.434405202349288	160428	aldehyde dehydrogenase 1 family member L2	GO:0004029,GO:0005515,GO:0005654,GO:0005739,GO:0005759,GO:0006730,GO:0009058,GO:0009258,GO:0016155,GO:0016742,GO:0046655,GO:0055114,GO:0070062	aldehyde dehydrogenase (NAD+) activity|protein binding|nucleoplasm|mitochondrion|mitochondrial matrix|one-carbon metabolic process|biosynthetic process|10-formyltetrahydrofolate catabolic process|formyltetrahydrofolate dehydrogenase activity|hydroxymethyl-, formyl- and related transferase activity|folic acid metabolic process|oxidation-reduction process|extracellular exosome	hsa00670	One carbon pool by folate
ALDH2	764.7589164603747	209.92917273883828	1597.00353204268	7.611474043678504	2.928175874172015	4.219633680241365e-28	1.382274771592792e-26	Up	3.5549258985685066	3.636213049295538	0.743774319994763	0.7106486913113661	0.483030054490851	217	aldehyde dehydrogenase 2 family member	GO:0004029,GO:0004030,GO:0005759,GO:0005975,GO:0006066,GO:0006068,GO:0006069,GO:0009055,GO:0022900,GO:0043878,GO:0051287,GO:0070062	aldehyde dehydrogenase (NAD+) activity|aldehyde dehydrogenase [NAD(P)+] activity|mitochondrial matrix|carbohydrate metabolic process|alcohol metabolic process|ethanol catabolic process|ethanol oxidation|electron transfer activity|electron transport chain|glyceraldehyde-3-phosphate dehydrogenase (NAD+) (non-phosphorylating) activity|NAD binding|extracellular exosome	hsa00010,hsa00053,hsa00071,hsa00280,hsa00310,hsa00330,hsa00340,hsa00380,hsa00410,hsa00561,hsa00620,hsa00770	Glycolysis / Gluconeogenesis|Ascorbate and aldarate metabolism|Fatty acid degradation|Valine, leucine and isoleucine degradation|Lysine degradation|Arginine and proline metabolism|Histidine metabolism|Tryptophan metabolism|beta-Alanine metabolism|Glycerolipid metabolism|Pyruvate metabolism|Pantothenate and CoA biosynthesis
ALDH3B1	871.7399993597885	606.5699984469439	1269.4950007290558	2.092699086949535	1.0653648787336032	4.016847299710823e-16	5.5975269692726535e-15	Up	8.991787611900316	9.490395069014546	6.012196714127432	5.748832144351367	6.350186481937811	221	aldehyde dehydrogenase 3 family member B1	GO:0004028,GO:0004030,GO:0005515,GO:0005737,GO:0005829,GO:0005886,GO:0006066,GO:0006068,GO:0006629,GO:0018477,GO:0018479,GO:0030148,GO:0030667,GO:0031982,GO:0034599,GO:0035579,GO:0043312,GO:0046185,GO:0055114,GO:0070062	3-chloroallyl aldehyde dehydrogenase activity|aldehyde dehydrogenase [NAD(P)+] activity|protein binding|cytoplasm|cytosol|plasma membrane|alcohol metabolic process|ethanol catabolic process|lipid metabolic process|benzaldehyde dehydrogenase (NADP+) activity|benzaldehyde dehydrogenase (NAD+) activity|sphingolipid biosynthetic process|secretory granule membrane|vesicle|cellular response to oxidativ…	hsa00010,hsa00340,hsa00350,hsa00360,hsa00410,hsa00980,hsa00982,hsa05204	Glycolysis / Gluconeogenesis|Histidine metabolism|Tyrosine metabolism|Phenylalanine metabolism|beta-Alanine metabolism|Metabolism of xenobiotics by cytochrome P450|Drug metabolism - cytochrome P450|Chemical carcinogenesis
ALDH3B2	70.79425461858506	117.5965555291392	0.5908032527538155	0.0049501620908043	-7.658308518303994	1.8742166511097087e-06	8.697753569779504e-06	Down	0.0092285721117718	0.0	2.1599706837647417	0.9415050109992824	0.6882911915506369	222	aldehyde dehydrogenase 3 family member B2	GO:0004028,GO:0004029,GO:0004030,GO:0005811,GO:0006066,GO:0006068,GO:0006629,GO:0030148,GO:0043878,GO:0055114	3-chloroallyl aldehyde dehydrogenase activity|aldehyde dehydrogenase (NAD+) activity|aldehyde dehydrogenase [NAD(P)+] activity|lipid droplet|alcohol metabolic process|ethanol catabolic process|lipid metabolic process|sphingolipid biosynthetic process|glyceraldehyde-3-phosphate dehydrogenase (NAD+) (non-phosphorylating) activity|oxidation-reduction process	hsa00010,hsa00340,hsa00350,hsa00360,hsa00410,hsa00980,hsa00982,hsa05204	Glycolysis / Gluconeogenesis|Histidine metabolism|Tyrosine metabolism|Phenylalanine metabolism|beta-Alanine metabolism|Metabolism of xenobiotics by cytochrome P450|Drug metabolism - cytochrome P450|Chemical carcinogenesis
ALDH4A1	624.2334428102259	429.8042610901168	915.87721539039	2.1309499642258665	1.0914967183150373	0.0185511636647534	0.0377041493462061	Up	5.834423866150589	5.981687558936822	2.1393480674559995	5.390631095566058	3.726026654169935	8659	aldehyde dehydrogenase 4 family member A1	GO:0003842,GO:0004029,GO:0005515,GO:0005739,GO:0005759,GO:0005829,GO:0006560,GO:0006562,GO:0009055,GO:0010133,GO:0019470,GO:0022900,GO:0042802,GO:0046487	1-pyrroline-5-carboxylate dehydrogenase activity|aldehyde dehydrogenase (NAD+) activity|protein binding|mitochondrion|mitochondrial matrix|cytosol|proline metabolic process|proline catabolic process|electron transfer activity|proline catabolic process to glutamate|4-hydroxyproline catabolic process|electron transport chain|identical protein binding|glyoxylate metabolic process	hsa00250,hsa00330	Alanine, aspartate and glutamate metabolism|Arginine and proline metabolism
ALDH5A1	95.23235596688276	130.92398219944644	41.69491661803727	0.3187159446229864	-1.6496568992635867	0.0006436060856284	0.0018878777025964	Down	0.1332609382987094	0.2137033629744285	0.5480424019991634	0.9466404928774604	0.7264023762897528	7915	aldehyde dehydrogenase 5 family member A1	GO:0004777,GO:0005739,GO:0005759,GO:0006105,GO:0006536,GO:0007417,GO:0009450,GO:0009791,GO:0042135,GO:0042802,GO:0055114	succinate-semialdehyde dehydrogenase (NAD+) activity|mitochondrion|mitochondrial matrix|succinate metabolic process|glutamate metabolic process|central nervous system development|gamma-aminobutyric acid catabolic process|post-embryonic development|neurotransmitter catabolic process|identical protein binding|oxidation-reduction process	hsa00250,hsa00650	Alanine, aspartate and glutamate metabolism|Butanoate metabolism
ALDH6A1	650.4607560743444	359.37987214866376	1087.0820819628657	3.0257221369527048	1.5972795057150715	6.6651047988031e-07	3.3151344940391475e-06	Up	4.269004118320013	4.2053822668943805	2.3337131306652625	2.102217208970134	1.3094107459030493	4329	aldehyde dehydrogenase 6 family member A1	GO:0000062,GO:0003723,GO:0004491,GO:0005654,GO:0005739,GO:0005759,GO:0006210,GO:0006573,GO:0006574,GO:0009083,GO:0018478,GO:0019859,GO:0050873,GO:0055114	fatty-acyl-CoA binding|RNA binding|methylmalonate-semialdehyde dehydrogenase (acylating) activity|nucleoplasm|mitochondrion|mitochondrial matrix|thymine catabolic process|valine metabolic process|valine catabolic process|branched-chain amino acid catabolic process|malonate-semialdehyde dehydrogenase (acetylating) activity|thymine metabolic process|brown fat cell differentiation|oxidation-reductio…	hsa00280,hsa00410,hsa00562,hsa00640	Valine, leucine and isoleucine degradation|beta-Alanine metabolism|Inositol phosphate metabolism|Propanoate metabolism
ALDOC	505.26127813602585	213.07467418442656	943.5411840634248	4.429686286851009	2.147204529834386	3.923968384214498e-06	1.7314612558321318e-05	Up	12.789133599853574	11.598160680761971	5.2188386845271415	4.140841891863442	1.9495799801008515	230	aldolase, fructose-bisphosphate C	GO:0004332,GO:0005515,GO:0005576,GO:0005829,GO:0005856,GO:0006000,GO:0006094,GO:0006096,GO:0008092,GO:0030388,GO:0030855,GO:0034774,GO:0043312,GO:0061621,GO:0070062,GO:1904724,GO:1904813	fructose-bisphosphate aldolase activity|protein binding|extracellular region|cytosol|cytoskeleton|fructose metabolic process|gluconeogenesis|glycolytic process|cytoskeletal protein binding|fructose 1,6-bisphosphate metabolic process|epithelial cell differentiation|secretory granule lumen|neutrophil degranulation|canonical glycolysis|extracellular exosome|tertiary granule lumen|ficolin-1-rich gran…	hsa00010,hsa00030,hsa00051,hsa04066	Glycolysis / Gluconeogenesis|Pentose phosphate pathway|Fructose and mannose metabolism|HIF-1 signaling pathway
ALG1	933.7918003559694	639.0730230484959	1375.86996631718	2.153270405871452	1.1065295033015716	5.498224299468411e-19	9.624132778440864e-18	Up	6.994006328911297	7.347808091526263	4.795611695089342	4.469037048396679	4.3991528767085	56052	ALG1 chitobiosyldiphosphodolichol beta-mannosyltransferase	GO:0000030,GO:0004578,GO:0005783,GO:0005789,GO:0006486,GO:0006488,GO:0016020,GO:0016021,GO:0097502	mannosyltransferase activity|chitobiosyldiphosphodolichol beta-mannosyltransferase activity|endoplasmic reticulum|endoplasmic reticulum membrane|protein glycosylation|dolichol-linked oligosaccharide biosynthetic process|membrane|integral component of membrane|mannosylation	hsa00510,hsa00513	N-Glycan biosynthesis|Various types of N-glycan biosynthesis
ALG10	111.9558565132752	151.04398308527	53.32366665528304	0.353325917554093	-1.5009285156125167	0.0002809838302021	0.0008879514230601	Down	0.0926525093125435	0.132518921081188	0.5833700405278478	0.3653251951168413	0.3660574370450953	84920	ALG10 alpha-1,2-glucosyltransferase	GO:0005515,GO:0005783,GO:0005789,GO:0006487,GO:0006488,GO:0016021,GO:0106073	protein binding|endoplasmic reticulum|endoplasmic reticulum membrane|protein N-linked glycosylation|dolichol-linked oligosaccharide biosynthetic process|integral component of membrane|dolichyl pyrophosphate Glc2Man9GlcNAc2 alpha-1,2-glucosyltransferase activity	hsa00510	N-Glycan biosynthesis
ALG10B	185.4008468357436	234.958792321847	111.0639286065886	0.4727442887929831	-1.080868065754761	0.0002785615865024	0.0008812228097307	Down	0.2415572607581816	0.2300023156271913	0.8628480133797162	0.5775897889438207	0.6130436320365384	144245	ALG10 alpha-1,2-glucosyltransferase B	GO:0005515,GO:0005783,GO:0005886,GO:0006486,GO:0006487,GO:0006488,GO:0016021,GO:0016740,GO:0060050,GO:0106073,GO:1901980	protein binding|endoplasmic reticulum|plasma membrane|protein glycosylation|protein N-linked glycosylation|dolichol-linked oligosaccharide biosynthetic process|integral component of membrane|transferase activity|positive regulation of protein glycosylation|dolichyl pyrophosphate Glc2Man9GlcNAc2 alpha-1,2-glucosyltransferase activity|positive regulation of inward rectifier potassium channel activi…	hsa00510	N-Glycan biosynthesis
ALKAL2	460.3046004060635	762.9666535017983	6.311520762461426	0.0083342927015389	-6.906724516077903	3.085764644470622e-26	9.062022889503956e-25	Down	0.0170682286883272	0.1642283740732509	11.371421612049527	14.243931697176237	19.349499798321183	285016	ALK and LTK ligand 2	GO:0005515,GO:0005576,GO:0010976,GO:0030298,GO:0030971,GO:0061098,GO:0070374,GO:0070378	protein binding|extracellular region|positive regulation of neuron projection development|receptor signaling protein tyrosine kinase activator activity|receptor tyrosine kinase binding|positive regulation of protein tyrosine kinase activity|positive regulation of ERK1 and ERK2 cascade|positive regulation of ERK5 cascade
ALKBH8	373.9016529149556	467.5007741717498	233.50297102976413	0.4992586053940441	-1.0021408002129717	2.177991618404043e-07	1.1633492708462945e-06	Down	1.1844475230397982	0.9471152670960332	2.943856255907366	2.814038345189992	2.990356310353133	91801	alkB homolog 8, tRNA methyltransferase	GO:0000049,GO:0002098,GO:0005506,GO:0005515,GO:0005634,GO:0005654,GO:0005737,GO:0005829,GO:0006974,GO:0008270,GO:0016300,GO:0016604,GO:0016706,GO:0030488,GO:0055114,GO:0106335	tRNA binding|tRNA wobble uridine modification|iron ion binding|protein binding|nucleus|nucleoplasm|cytoplasm|cytosol|cellular response to DNA damage stimulus|zinc ion binding|tRNA (uracil) methyltransferase activity|nuclear body|2-oxoglutarate-dependent dioxygenase activity|tRNA methylation|oxidation-reduction process|tRNA (carboxymethyluridine(34)-5-O)-methyltransferase activity
ALOX15	50.865840379388885	84.77640063231479	0.0	0.0025237675410542	-8.630205251842742	6.311856213754058e-08	3.6453110928848724e-07	Down	0.0	0.0	1.1329644194963329	1.138987170703507	0.4986559518763471	246	arachidonate 15-lipoxygenase	GO:0001503,GO:0002820,GO:0004052,GO:0005506,GO:0005515,GO:0005546,GO:0005811,GO:0005829,GO:0005886,GO:0006629,GO:0006646,GO:0006691,GO:0006954,GO:0010811,GO:0016020,GO:0016165,GO:0016702,GO:0019221,GO:0019369,GO:0019372,GO:0019395,GO:0030282,GO:0030838,GO:0031234,GO:0034116,GO:0034440,GO:0034976,GO:0035358,GO:0035963,GO:0042060,GO:0042759,GO:0043277,GO:0043651,GO:0047977,GO:0050473,GO:0050727,GO:…	ossification|negative regulation of adaptive immune response|arachidonate 12(S)-lipoxygenase activity|iron ion binding|protein binding|phosphatidylinositol-4,5-bisphosphate binding|lipid droplet|cytosol|plasma membrane|lipid metabolic process|phosphatidylethanolamine biosynthetic process|leukotriene metabolic process|inflammatory response|positive regulation of cell-substrate adhesion|membrane|li…	hsa00590,hsa00591,hsa04216,hsa04217,hsa04726	Arachidonic acid metabolism|Linoleic acid metabolism|Ferroptosis|Necroptosis|Serotonergic synapse
ALOXE3	147.9911671573134	240.8937647489153	8.63727076991058	0.0360096695991271	-4.795471827399756	1.1383206692115697e-13	1.2566659017815828e-12	Down	0.021353139656108	0.0821829018374929	1.3637288878690588	2.367261372007373	2.1658997461983387	59344	arachidonate lipoxygenase 3	GO:0005506,GO:0005515,GO:0005829,GO:0006665,GO:0016702,GO:0019233,GO:0019369,GO:0019372,GO:0035357,GO:0043651,GO:0045444,GO:0046513,GO:0050486,GO:0051120,GO:0051122,GO:0055114,GO:0061436,GO:0106255,GO:0106256	iron ion binding|protein binding|cytosol|sphingolipid metabolic process|oxidoreductase activity, acting on single donors with incorporation of molecular oxygen, incorporation of two atoms of oxygen|sensory perception of pain|arachidonic acid metabolic process|lipoxygenase pathway|peroxisome proliferator activated receptor signaling pathway|linoleic acid metabolic process|fat cell differentiation|…
ALPK2	3573.2551551202205	618.1647928380416	8005.89069854349	12.950628217861471	3.694950177726653	0.0051267085858948	0.0120906481628848	Up	21.95896357266568	24.38047171014902	0.2241083310265584	1.8867256562694843	5.186231401280116	115701	alpha kinase 2	GO:0003007,GO:0003308,GO:0005524,GO:0006468,GO:0010468,GO:0016323,GO:0030010,GO:0042981,GO:0055013,GO:0106310,GO:0106311,GO:1905223	heart morphogenesis|negative regulation of Wnt signaling pathway involved in heart development|ATP binding|protein phosphorylation|regulation of gene expression|basolateral plasma membrane|establishment of cell polarity|regulation of apoptotic process|cardiac muscle cell development|protein serine kinase activity|protein threonine kinase activity|epicardium morphogenesis
ALPK3	187.3330091750193	266.3128409980929	68.86326144040885	0.2586830803184322	-1.9507424001185325	1.8704238329966747e-05	7.391246452808935e-05	Down	0.1046800233776191	0.1846566642063126	0.7461430551332315	0.5390617379835508	1.0186682743322486	57538	alpha kinase 3	GO:0005524,GO:0005634,GO:0006468,GO:0007507,GO:0055013,GO:0106310,GO:0106311	ATP binding|nucleus|protein phosphorylation|heart development|cardiac muscle cell development|protein serine kinase activity|protein threonine kinase activity
ALPL	62.29786392502545	0.8588872245390441	154.4563289757551	173.5972256804449	7.4396000815142225	4.075433008795809e-13	4.2821950188856595e-12	Up	1.115797215220071	1.2672073251071492	0.0	0.0	0.0272849483102152	249	alkaline phosphatase, biomineralization associated	GO:0001501,GO:0001649,GO:0001958,GO:0003006,GO:0004035,GO:0005515,GO:0005576,GO:0005886,GO:0016020,GO:0016311,GO:0016462,GO:0031012,GO:0031225,GO:0032496,GO:0033280,GO:0046677,GO:0046872,GO:0051384,GO:0065010,GO:0070062,GO:0071407,GO:0071529	skeletal system development|osteoblast differentiation|endochondral ossification|developmental process involved in reproduction|alkaline phosphatase activity|protein binding|extracellular region|plasma membrane|membrane|dephosphorylation|pyrophosphatase activity|extracellular matrix|anchored component of membrane|response to lipopolysaccharide|response to vitamin D|response to antibiotic|metal io…	hsa00730,hsa00790	Thiamine metabolism|Folate biosynthesis
ALPP	78.97387011318197	131.6231168553033	0.0	0.0016246231645475	-9.265679164481051	8.058163454078328e-10	6.0249898406525e-09	Down	0.0	0.0	1.0792557576214177	1.5124248978434371	1.612427500903241	250	alkaline phosphatase, placental	GO:0000287,GO:0004035,GO:0005515,GO:0005886,GO:0008270,GO:0009986,GO:0016021,GO:0016311,GO:0031225	magnesium ion binding|alkaline phosphatase activity|protein binding|plasma membrane|zinc ion binding|cell surface|integral component of membrane|dephosphorylation|anchored component of membrane	hsa00730,hsa00790	Thiamine metabolism|Folate biosynthesis
ALS2CL	707.9250771264192	1079.9984914384747	149.81495565833592	0.1387321438453299	-2.849626000134986	4.833491972441828e-05	0.000177000451285	Down	0.301530302972516	0.5637728305351986	1.3838757151880283	4.785638237626452	6.528602617833528	259173	ALS2 C-terminal like	GO:0005096,GO:0005515,GO:0005829,GO:0007032,GO:0042802,GO:0043547	GTPase activator activity|protein binding|cytosol|endosome organization|identical protein binding|positive regulation of GTPase activity
AMACR	383.3991465607443	480.77265108756586	237.338889770512	0.4937034665236927	-1.0182833199339696	0.0023366360312237	0.0060377486450387	Down	1.3044231734908291	1.183379771407571	4.719864383217589	2.9910889964823366	2.668452004165546	23600	alpha-methylacyl-CoA racemase	GO:0005737,GO:0005739,GO:0005777,GO:0005782,GO:0005829,GO:0005886,GO:0006625,GO:0006699,GO:0008111,GO:0008206,GO:0008410,GO:0033540,GO:0043231	cytoplasm|mitochondrion|peroxisome|peroxisomal matrix|cytosol|plasma membrane|protein targeting to peroxisome|bile acid biosynthetic process|alpha-methylacyl-CoA racemase activity|bile acid metabolic process|CoA-transferase activity|fatty acid beta-oxidation using acyl-CoA oxidase|intracellular membrane-bounded organelle	hsa00120,hsa04146	Primary bile acid biosynthesis|Peroxisome
AMD1	1671.050651602875	1006.440857561362	2667.965342665145	2.6509267335265654	1.4064967974633529	3.470594823085541e-07	1.7982034376262645e-06	Up	15.335068812585044	15.758832837489946	6.279052536997697	9.7322791873995	7.9133736387742735	262	adenosylmethionine decarboxylase 1	GO:0004014,GO:0005515,GO:0005829,GO:0006557,GO:0006595,GO:0006597,GO:0008295,GO:0019810,GO:0042802	adenosylmethionine decarboxylase activity|protein binding|cytosol|S-adenosylmethioninamine biosynthetic process|polyamine metabolic process|spermine biosynthetic process|spermidine biosynthetic process|putrescine binding|identical protein binding	hsa00270,hsa00330	Cysteine and methionine metabolism|Arginine and proline metabolism
AMDHD1	12.85629378550254	21.033287474001693	0.5908032527538155	0.0276709571245034	-5.1754836428672215	0.0026001765412762	0.0066422450687443	Down	0.0114631634721694	0.0	0.1372688696936931	0.3040646686466236	0.3875786458081784	144193	amidohydrolase domain containing 1	GO:0003674,GO:0005829,GO:0006548,GO:0016812,GO:0019556,GO:0019557,GO:0046872,GO:0050480	molecular_function|cytosol|histidine catabolic process|hydrolase activity, acting on carbon-nitrogen (but not peptide) bonds, in cyclic amides|histidine catabolic process to glutamate and formamide|histidine catabolic process to glutamate and formate|metal ion binding|imidazolonepropionase activity	hsa00340	Histidine metabolism
AMDHD2	763.9336273675511	969.355423177809	455.800933652164	0.4702400507327954	-1.0885306751374093	0.0053586580775031	0.0125894973208338	Down	2.7962770690380494	3.1926777959716524	12.981827381766136	5.904222182759066	7.451389455194487	51005	amidohydrolase domain containing 2	GO:0005515,GO:0005634,GO:0005829,GO:0005975,GO:0006046,GO:0006048,GO:0008448,GO:0019262,GO:0046872,GO:0047419	protein binding|nucleus|cytosol|carbohydrate metabolic process|N-acetylglucosamine catabolic process|UDP-N-acetylglucosamine biosynthetic process|N-acetylglucosamine-6-phosphate deacetylase activity|N-acetylneuraminate catabolic process|metal ion binding|N-acetylgalactosamine-6-phosphate deacetylase activity	hsa00520	Amino sugar and nucleotide sugar metabolism
AMER2	22.953117455325128	38.25519575887522	0.0	0.0055890716344712	-7.483175618690868	0.0001848544117269	0.000604101485487	Down	0.0	0.0	0.0157532481837855	0.11810637529284	0.1822778966508517	219287	APC membrane recruitment protein 2	GO:0005515,GO:0005546,GO:0005886,GO:0007398,GO:0008013,GO:0016055,GO:0060828,GO:0090090	protein binding|phosphatidylinositol-4,5-bisphosphate binding|plasma membrane|ectoderm development|beta-catenin binding|Wnt signaling pathway|regulation of canonical Wnt signaling pathway|negative regulation of canonical Wnt signaling pathway
AMIGO2	6096.291586728138	281.30306163859046	14818.774374362463	52.66678409231195	5.7188214640864645	3.7476623682089803e-14	4.3682055324333516e-13	Up	80.90489249098678	80.37164760241801	0.9198553639098054	0.8817922690226091	4.4900155080763655	347902	adhesion molecule with Ig like domain 2	GO:0005515,GO:0005634,GO:0005886,GO:0007156,GO:0007157,GO:0007420,GO:0016021,GO:0043066,GO:0043069,GO:0051965	protein binding|nucleus|plasma membrane|homophilic cell adhesion via plasma membrane adhesion molecules|heterophilic cell-cell adhesion via plasma membrane cell adhesion molecules|brain development|integral component of membrane|negative regulation of apoptotic process|negative regulation of programmed cell death|positive regulation of synapse assembly
AMIGO3	171.27574201900032	81.12499987203411	306.5018552394497	3.774908321701068	1.91644160723684	5.795210601510733e-09	3.8831010073224326e-08	Up	2.3944525582160985	2.2265422823190875	0.6419338318028592	0.8203554691427571	1.039522137827212	386724	adhesion molecule with Ig like domain 3	GO:0007157,GO:0007420,GO:0016021,GO:0051965	heterophilic cell-cell adhesion via plasma membrane cell adhesion molecules|brain development|integral component of membrane|positive regulation of synapse assembly
AMN	49.90283919915273	76.51309147094409	9.9874607914657	0.1301983889927485	-2.941216497432598	0.0019713001610506	0.0051784579989964	Down	0.0734151307946338	0.0151369555634716	0.2283454799074551	0.3691431021855695	0.7874281321832146	81693	amnion associated transmembrane protein	GO:0005102,GO:0005515,GO:0005615,GO:0005886,GO:0005905,GO:0006898,GO:0007275,GO:0007588,GO:0008104,GO:0009235,GO:0010008,GO:0015889,GO:0016021,GO:0016324,GO:0030139,GO:0031526,GO:0032991,GO:0034384,GO:0043001,GO:0070062	signaling receptor binding|protein binding|extracellular space|plasma membrane|clathrin-coated pit|receptor-mediated endocytosis|multicellular organism development|excretion|protein localization|cobalamin metabolic process|endosome membrane|cobalamin transport|integral component of membrane|apical plasma membrane|endocytic vesicle|brush border membrane|protein-containing complex|high-density lipo…
AMOT	2229.490316025832	3353.943518435124	542.8105124118937	0.1618552918887862	-2.62722355938723	3.2400193838814333e-18	5.2895691048904706e-17	Down	1.359920851589744	1.5838095836037451	16.459746068713518	11.660065665230274	9.30661844700314	154796	angiomotin	GO:0001525,GO:0001570,GO:0001701,GO:0001702,GO:0001726,GO:0003365,GO:0005515,GO:0005654,GO:0005829,GO:0005884,GO:0005886,GO:0005923,GO:0006935,GO:0008180,GO:0009897,GO:0016525,GO:0030027,GO:0030036,GO:0030054,GO:0030139,GO:0030334,GO:0031410,GO:0034260,GO:0034613,GO:0035329,GO:0038023,GO:0040019,GO:0042074,GO:0043532,GO:0043534,GO:0051056	angiogenesis|vasculogenesis|in utero embryonic development|gastrulation with mouth forming second|ruffle|establishment of cell polarity involved in ameboidal cell migration|protein binding|nucleoplasm|cytosol|actin filament|plasma membrane|bicellular tight junction|chemotaxis|COP9 signalosome|external side of plasma membrane|negative regulation of angiogenesis|lamellipodium|actin cytoskeleton org…	hsa04390,hsa04530	Hippo signaling pathway|Tight junction
AMOTL1	12443.514102859712	18050.424023694894	4033.1492216069328	0.2234417985821493	-2.1620290032178	2.817352643775704e-19	5.0793422484186445e-18	Down	7.974538066785146	9.25976245101657	64.86917984294072	51.385531152265465	42.245486184944646	154810	angiomotin like 1	GO:0001525,GO:0003365,GO:0005515,GO:0005829,GO:0005886,GO:0005923,GO:0008180,GO:0016055,GO:0030036,GO:0030334,GO:0031410,GO:0035329,GO:0042802	angiogenesis|establishment of cell polarity involved in ameboidal cell migration|protein binding|cytosol|plasma membrane|bicellular tight junction|COP9 signalosome|Wnt signaling pathway|actin cytoskeleton organization|regulation of cell migration|cytoplasmic vesicle|hippo signaling|identical protein binding	hsa04530	Tight junction
AMPD2	3015.268014772764	1601.4755636348889	5135.95669147958	3.207325781566763	1.6813709018244178	5.8184324513009605e-37	2.8778273137421467e-35	Up	25.55396519453789	27.82418015234816	11.924116061675305	11.564463771028366	10.635201194562107	271	adenosine monophosphate deaminase 2	GO:0003876,GO:0005515,GO:0005829,GO:0006188,GO:0032264,GO:0043101,GO:0046033,GO:0046872,GO:0052652,GO:0097009	AMP deaminase activity|protein binding|cytosol|IMP biosynthetic process|IMP salvage|purine-containing compound salvage|AMP metabolic process|metal ion binding|cyclic purine nucleotide metabolic process|energy homeostasis	hsa00230	Purine metabolism
AMPH	300.9241675633925	7.693540022761954	740.7701088743382	95.98811488360565	6.584783879263106	2.158467442509941e-21	4.564657730742542e-20	Up	2.95031663740728	2.829859054663437	0.0050341115677314	0.0566131501720844	0.0597816283201344	273	amphiphysin	GO:0005515,GO:0005543,GO:0005829,GO:0005886,GO:0006897,GO:0007268,GO:0008021,GO:0015629,GO:0030672,GO:0031256,GO:0048488,GO:0061024	protein binding|phospholipid binding|cytosol|plasma membrane|endocytosis|chemical synaptic transmission|synaptic vesicle|actin cytoskeleton|synaptic vesicle membrane|leading edge membrane|synaptic vesicle endocytosis|membrane organization	hsa04144,hsa04666	Endocytosis|Fc gamma R-mediated phagocytosis
AMY2B	26.807979517925567	41.52901518185559	4.726426022030523	0.1133667268600221	-3.140930823547188	0.0132528415282961	0.0280898964222526	Down	0.0800847450421315	0.0	0.7083502534320221	0.2757475739354705	0.467879596170854	280	amylase alpha 2B	GO:0004556,GO:0005975,GO:0046872,GO:0070062,GO:0103025	alpha-amylase activity|carbohydrate metabolic process|metal ion binding|extracellular exosome|alpha-amylase activity (releasing maltohexaose)	hsa00500,hsa04970,hsa04972,hsa04973	Starch and sucrose metabolism|Salivary secretion|Pancreatic secretion|Carbohydrate digestion and absorption
AMZ1	750.9916982500628	1167.982531951676	125.50544769764292	0.1074238545723462	-3.2186137007087736	2.754194813581196e-12	2.675198528230417e-11	Down	0.2218869729482536	0.1290540879844278	1.5664685146732458	3.1370904198585143	1.9298833394031256	155185	archaelysin family metallopeptidase 1	GO:0005575,GO:0006508,GO:0008237,GO:0046872	cellular_component|proteolysis|metallopeptidase activity|metal ion binding
ANAPC16	1902.2111887274027	2389.386997755781	1171.4474751848345	0.4902968678685916	-1.0282725495086824	4.172448655125693e-09	2.852975806205999e-08	Down	7.082777092663604	7.363532682433893	23.751936258311247	18.08338237432416	18.73868661463001	119504	anaphase promoting complex subunit 16	GO:0000776,GO:0000777,GO:0005515,GO:0005654,GO:0005680,GO:0005829,GO:0006511,GO:0007049,GO:0016567,GO:0031145,GO:0051301,GO:1901990	kinetochore|condensed chromosome kinetochore|protein binding|nucleoplasm|anaphase-promoting complex|cytosol|ubiquitin-dependent protein catabolic process|cell cycle|protein ubiquitination|anaphase-promoting complex-dependent catabolic process|cell division|regulation of mitotic cell cycle phase transition
ANG	87.29274869355459	59.65994223503568	128.74195838133303	2.159783823422375	1.1108869177201657	0.0044017602778395	0.0105611543389308	Up	1.6537151050045802	2.2071263471705094	1.587327293185252	1.088471646862585	1.0079269058707376	283	angiogenin	GO:0001525,GO:0001541,GO:0001556,GO:0001666,GO:0001890,GO:0001938,GO:0003677,GO:0003779,GO:0004519,GO:0004540,GO:0005102,GO:0005507,GO:0005515,GO:0005576,GO:0005604,GO:0005615,GO:0005634,GO:0005694,GO:0005730,GO:0006651,GO:0007154,GO:0007202,GO:0008201,GO:0009303,GO:0009725,GO:0015629,GO:0016477,GO:0017148,GO:0019731,GO:0019843,GO:0030041,GO:0030426,GO:0031410,GO:0032148,GO:0032311,GO:0032431,GO:…	angiogenesis|ovarian follicle development|oocyte maturation|response to hypoxia|placenta development|positive regulation of endothelial cell proliferation|DNA binding|actin binding|endonuclease activity|ribonuclease activity|signaling receptor binding|copper ion binding|protein binding|extracellular region|basement membrane|extracellular space|nucleus|chromosome|nucleolus|diacylglycerol biosynthe…	hsa05014	Amyotrophic lateral sclerosis
ANGPT1	701.8441029202528	2.004070190591103	1751.6041520147462	868.9341352116726	9.763103015370511	1.7211924831124228e-05	6.82485500424008e-05	Up	7.645171772205392	9.609558867007609	0.0	0.0	0.0406557595558482	284	angiopoietin 1	GO:0000165,GO:0001525,GO:0001701,GO:0001933,GO:0001934,GO:0001936,GO:0002040,GO:0002092,GO:0002719,GO:0005102,GO:0005576,GO:0005615,GO:0005886,GO:0005902,GO:0007162,GO:0007171,GO:0010595,GO:0010628,GO:0014068,GO:0014842,GO:0030097,GO:0030154,GO:0030210,GO:0030971,GO:0031398,GO:0031589,GO:0032680,GO:0033138,GO:0034394,GO:0042308,GO:0043066,GO:0043116,GO:0043122,GO:0043393,GO:0043524,GO:0043536,GO:…	MAPK cascade|angiogenesis|in utero embryonic development|negative regulation of protein phosphorylation|positive regulation of protein phosphorylation|regulation of endothelial cell proliferation|sprouting angiogenesis|positive regulation of receptor internalization|negative regulation of cytokine production involved in immune response|signaling receptor binding|extracellular region|extracellular…	hsa04010,hsa04014,hsa04015,hsa04066,hsa04151,hsa05323	MAPK signaling pathway|Ras signaling pathway|Rap1 signaling pathway|HIF-1 signaling pathway|PI3K-Akt signaling pathway|Rheumatoid arthritis
ANGPTL1	57.982426199229536	1.4314787075650734	142.8088474367263	97.67021223075196	6.609846726481413	6.224934279697126e-08	3.602698684739261e-07	Up	0.7994318966086529	0.935517685501944	0.0	0.0	0.0358100507035	9068	angiopoietin like 1	GO:0001525,GO:0005102,GO:0005615,GO:0007169,GO:0062023,GO:0070062	angiogenesis|signaling receptor binding|extracellular space|transmembrane receptor protein tyrosine kinase signaling pathway|collagen-containing extracellular matrix|extracellular exosome
ANGPTL2	1346.714824478038	627.815245994401	2425.064192203494	3.8629233965044456	1.949693068566756	0.0161769957592131	0.0335083769438667	Up	6.245889006171514	6.226758727099272	4.831573220685726	1.2905906850990343	0.603228453443021	23452	angiopoietin like 2	GO:0001525,GO:0005102,GO:0005515,GO:0005615,GO:0007275,GO:0062023,GO:0070062	angiogenesis|signaling receptor binding|protein binding|extracellular space|multicellular organism development|collagen-containing extracellular matrix|extracellular exosome
ANK2	389.1424124617231	133.62209271038117	772.4228920887359	5.778573178838705	2.5307133124617915	2.039092142154924e-07	1.0930406220834735e-06	Up	0.8732280131097686	1.0649328742155633	0.119838444859494	0.2458627293050245	0.3180566323458014	287	ankyrin 2	GO:0002027,GO:0003283,GO:0005515,GO:0005739,GO:0005764,GO:0005769,GO:0005829,GO:0005856,GO:0005886,GO:0006874,GO:0006888,GO:0006897,GO:0008093,GO:0010628,GO:0010881,GO:0010882,GO:0014704,GO:0015031,GO:0016323,GO:0016324,GO:0019899,GO:0019901,GO:0030018,GO:0030315,GO:0030507,GO:0030674,GO:0031430,GO:0031647,GO:0031672,GO:0033292,GO:0033365,GO:0034394,GO:0034613,GO:0036309,GO:0036371,GO:0042383,GO:…	regulation of heart rate|atrial septum development|protein binding|mitochondrion|lysosome|early endosome|cytosol|cytoskeleton|plasma membrane|cellular calcium ion homeostasis|endoplasmic reticulum to Golgi vesicle-mediated transport|endocytosis|cytoskeletal anchor activity|positive regulation of gene expression|regulation of cardiac muscle contraction by regulation of the release of sequestered c…	hsa05205	Proteoglycans in cancer
ANK3	2985.680407094552	4922.36028182845	80.66059499370212	0.0163883582496093	-5.931184854176943	2.8774700620404092e-19	5.175315771870764e-18	Down	0.0830153128123732	0.1021369104036362	14.0105972642094	6.6532418214075575	2.7134335395542823	288	ankyrin 3	GO:0000281,GO:0005200,GO:0005515,GO:0005764,GO:0005783,GO:0005794,GO:0005829,GO:0005886,GO:0005923,GO:0006888,GO:0007009,GO:0007010,GO:0007165,GO:0007409,GO:0007528,GO:0008092,GO:0008093,GO:0009925,GO:0009986,GO:0010628,GO:0010650,GO:0010765,GO:0010960,GO:0014704,GO:0014731,GO:0016323,GO:0016328,GO:0016529,GO:0019228,GO:0030018,GO:0030315,GO:0030425,GO:0030507,GO:0030674,GO:0031594,GO:0033268,GO:…	mitotic cytokinesis|structural constituent of cytoskeleton|protein binding|lysosome|endoplasmic reticulum|Golgi apparatus|cytosol|plasma membrane|bicellular tight junction|endoplasmic reticulum to Golgi vesicle-mediated transport|plasma membrane organization|cytoskeleton organization|signal transduction|axonogenesis|neuromuscular junction development|cytoskeletal protein binding|cytoskeletal anch…	hsa05205	Proteoglycans in cancer
ANKEF1	228.6636269717445	362.3184664116864	28.18136781183173	0.0779105259073057	-3.682037936604426	1.938213952951253e-08	1.2037581576445706e-07	Down	0.0518638249777422	0.2557514783744897	2.314852302561826	2.9630617053481485	2.8237425926532174	63926	ankyrin repeat and EF-hand domain containing 1	GO:0005509,GO:0005515	calcium ion binding|protein binding
ANKFN1	165.84789421855538	274.099894691332	3.469893509390676	0.0126864248592865	-6.3005706268581525	7.099834041213104e-09	4.6842081897183074e-08	Down	0.0040219090375993	0.0077396617303021	0.1532410697574224	1.2145407222038818	0.5019406954096884	162282	ankyrin repeat and fibronectin type III domain containing 1
ANKHD1	63.55486907248503	81.204195383005	37.08087960670507	0.4572323404784795	-1.129000644533089	0.0078233115469641	0.0175924072486001	Down	0.0756373069986043	0.1135325509881538	0.3425344645004931	0.2685365638142428	0.2406924536732288	54882	ankyrin repeat and KH domain containing 1	GO:0003723,GO:0005515,GO:0005737,GO:0045087	RNA binding|protein binding|cytoplasm|innate immune response
ANKK1	5.895573700189844	9.82595616698307	0.0	0.0217591634554316	-5.522233097428177	0.0029443871693447	0.0074169551814821	Down	0.0	0.0	0.0500133130636013	0.0312469480019566	0.0494936271673671	255239	ankyrin repeat and kinase domain containing 1	GO:0005515,GO:0005524,GO:0005634,GO:0005737,GO:0006468,GO:0010564,GO:0042995,GO:0106310,GO:0106311	protein binding|ATP binding|nucleus|cytoplasm|protein phosphorylation|regulation of cell cycle process|cell projection|protein serine kinase activity|protein threonine kinase activity
ANKRD10	3565.6252499467864	4483.469203753015	2188.8593192374447	0.4882085293951492	-1.0344305945069456	5.63482653352101e-12	5.298639884804371e-11	Down	3.6198312357216618	3.5332721888281693	11.49080383966174	8.891594762321496	9.730133566814631	55608	ankyrin repeat domain 10	GO:0005515	protein binding
ANKRD11	6558.745712693388	4089.697679947672	10262.317761811964	2.509282911098518	1.3272751377176444	7.659731716319097e-11	6.380705046347585e-10	Up	17.238042468298787	18.444347955308004	8.200421774522388	10.389075484286982	10.4893998764287	29123	ankyrin repeat domain 11	GO:0005634,GO:0005654,GO:0005829,GO:0009653,GO:0042475,GO:0048705,GO:0060325	nucleus|nucleoplasm|cytosol|anatomical structure morphogenesis|odontogenesis of dentin-containing tooth|skeletal system morphogenesis|face morphogenesis
ANKRD2	54.51393891423538	83.82936416329004	10.54080104065341	0.1254642115452338	-2.994652198356397	0.0002283732336196	0.0007351359324995	Down	0.2198283794285216	0.081352358926279	0.7547430966603169	1.8286660283219327	2.28694517049438	26287	ankyrin repeat domain 2	GO:0000122,GO:0000791,GO:0005515,GO:0005634,GO:0005829,GO:0006357,GO:0006936,GO:0007517,GO:0008307,GO:0016605,GO:0031674,GO:0043231,GO:0043422,GO:0043619,GO:0045662,GO:0061629	negative regulation of transcription by RNA polymerase II|euchromatin|protein binding|nucleus|cytosol|regulation of transcription by RNA polymerase II|muscle contraction|muscle organ development|structural constituent of muscle|PML body|I band|intracellular membrane-bounded organelle|protein kinase B binding|regulation of transcription from RNA polymerase II promoter in response to oxidative stre…
ANKRD31	10.56910009843277	16.44604799306902	1.7536782564783922	0.1062382564841072	-3.2346247195052897	0.0037291338658958	0.0091246959817103	Down	0.0078525932879055	0.0037778338088861	0.0940330832245456	0.0600845058181185	0.070280048424835	256006	ankyrin repeat domain 31	GO:0000785,GO:0005634,GO:0007129,GO:0010780,GO:1903343	chromatin|nucleus|homologous chromosome pairing at meiosis|meiotic DNA double-strand break formation involved in reciprocal meiotic recombination|positive regulation of meiotic DNA double-strand break formation
ANKRD34A	105.17388419959047	30.298817735478817	217.48648389575803	7.169041881733455	2.8417803204842733	8.083640976386045e-12	7.429439224996368e-11	Up	1.1177394783669998	1.4770764617403302	0.2695419925356159	0.1659967041156068	0.3095370348916014	284615	ankyrin repeat domain 34A
ANKRD34B	26.50746403122072	44.1791067187012	0.0	0.0048382389986058	-7.691302247550317	2.1408674266703725e-05	8.380651556213415e-05	Down	0.0	0.0	0.1726213499300392	0.1617736363045622	0.6370557282571501	340120	ankyrin repeat domain 34B	GO:0005634,GO:0005737	nucleus|cytoplasm
ANKRD34C	17.224013572102262	28.706689286837104	0.0	0.0074509083928986	-7.068367959216332	3.209091452904718e-05	0.0001209772106026	Down	0.0	0.0	0.0908114960685351	0.2174900514874659	0.1474754925012722	390616	ankyrin repeat domain 34C
ANKRD35	287.96097870527063	405.44852593113455	111.72965786647464	0.2755896326330062	-1.8594064783628543	0.0100933703043331	0.0220715409970844	Down	0.7672572762113623	0.6651518056205843	6.475246274150318	3.123293617836992	1.148258497508789	148741	ankyrin repeat domain 35
ANKRD36	113.79714255264057	65.23377155814619	186.64219904438207	2.860724441798409	1.5163805372986168	0.0007143502092795	0.0020743471894026	Up	0.3551616965285216	0.5047121252032757	0.1368092581385575	0.2424879420994993	0.2336456280354403	375248	ankyrin repeat domain 36
ANKRD36C	59.94678726911084	33.79602041893136	99.17293754438003	2.936459773825894	1.5540778746821322	8.522529320231858e-05	0.0002970509111646	Up	0.2242705244154712	0.2967116760829041	0.1118995986101663	0.1366457986850094	0.1146087733587042	400986	ankyrin repeat domain 36C	GO:0008200	ion channel inhibitor activity
ANKRD44	483.30245753190695	95.61708124204156	1064.8305219667054	11.129508997973472	3.4763180414024504	5.366909981662182e-51	4.3619923505012195e-49	Up	1.9300184647829164	2.3760881501145867	0.2636099775162015	0.2323685321471733	0.2980245458106284	91526	ankyrin repeat domain 44	GO:0005515	protein binding
ANKRD46	426.2312983266152	621.4440372790158	133.41218989801442	0.2147865365845388	-2.2190245308539303	3.214969527142377e-15	4.124597424071056e-14	Down	0.5795286639923102	0.7510736347535422	5.2144529272076365	3.927515973056485	3.604838049170473	157567	ankyrin repeat domain 46	GO:0016021	integral component of membrane
ANKRD53	113.52132622359665	161.35564862254807	41.76984262516949	0.2591310668063126	-1.9482461066152	7.76185611670714e-08	4.415712015543268e-07	Down	0.3731259710191152	0.4748291598499961	2.3847346362240693	2.5050250778502607	1.8193397609113315	79998	ankyrin repeat domain 53	GO:0000922,GO:0005515,GO:0005737,GO:0005819,GO:0007080,GO:0031116,GO:0051301,GO:0060236,GO:1902412	spindle pole|protein binding|cytoplasm|spindle|mitotic metaphase plate congression|positive regulation of microtubule polymerization|cell division|regulation of mitotic spindle organization|regulation of mitotic cytokinesis
ANKRD6	245.8181215428841	395.3734756939868	21.48509031623009	0.0543748330446719	-4.200917123645419	3.622478687357317e-29	1.2637491773342134e-27	Down	0.0543390996008813	0.0615110658247551	1.8407468892224064	1.1870063051112838	1.3636321968340928	22881	ankyrin repeat domain 6	GO:0005634,GO:0005737,GO:0043231,GO:0046330,GO:0090090,GO:2000096	nucleus|cytoplasm|intracellular membrane-bounded organelle|positive regulation of JNK cascade|negative regulation of canonical Wnt signaling pathway|positive regulation of Wnt signaling pathway, planar cell polarity pathway
ANKRD65	89.33131835848422	136.0751740547203	19.21553481413009	0.1412086781627298	-2.824099340856089	0.000218877470907	0.0007066870630359	Down	0.1375167766475703	0.1102641104369057	2.1873275050554257	0.9430976766616016	0.5014221937967095	441869	ankyrin repeat domain 65
ANKS3	393.8578620248868	254.6639683328771	602.6487025629012	2.3657377953348253	1.242290182581916	1.763785139206625e-05	6.988214322295339e-05	Up	5.255582219866576	3.745819156219989	2.8510247498958408	2.040003697376358	2.9299152712172503	124401	ankyrin repeat and sterile alpha motif domain containing 3	GO:0005515,GO:0005737,GO:0005929	protein binding|cytoplasm|cilium
ANO1	177.84179907264976	296.40299845441626	0.0	0.0007215773010877	-10.436558423610274	2.9648704463259815e-12	2.8724092803451966e-11	Down	0.0	0.0	1.2424276300884012	1.954961592137881	1.5926515106973218	55107	anoctamin 1	GO:0005102,GO:0005227,GO:0005229,GO:0005247,GO:0005254,GO:0005515,GO:0005654,GO:0005737,GO:0005886,GO:0005887,GO:0006812,GO:0006821,GO:0007200,GO:0007275,GO:0015111,GO:0015705,GO:0016324,GO:0034220,GO:0034605,GO:0034707,GO:0035774,GO:0042803,GO:0045121,GO:0046872,GO:0050965,GO:0055085,GO:0070062,GO:0098655,GO:1901653,GO:1902476	signaling receptor binding|calcium activated cation channel activity|intracellular calcium activated chloride channel activity|voltage-gated chloride channel activity|chloride channel activity|protein binding|nucleoplasm|cytoplasm|plasma membrane|integral component of plasma membrane|cation transport|chloride transport|phospholipase C-activating G protein-coupled receptor signaling pathway|multic…
ANO3	11.6062722351061	0.0	29.01568058776525	175.98172611735748	7.459281817451988	2.155609405332296e-05	8.429582059447699e-05	Up	0.0480546174935012	0.0588477977975199	0.0	0.0	0.0	63982	anoctamin 3	GO:0005229,GO:0005254,GO:0005886,GO:0016021,GO:0034220,GO:0046983,GO:0055085,GO:0061588,GO:1902476	intracellular calcium activated chloride channel activity|chloride channel activity|plasma membrane|integral component of membrane|ion transmembrane transport|protein dimerization activity|transmembrane transport|calcium activated phospholipid scrambling|chloride transmembrane transport
ANO4	127.47093409325656	212.45155682209432	0.0	0.001006643355232	-9.956231644786993	2.038341988966814e-08	1.26073673986446e-07	Down	0.0	0.0	0.1375484037362839	0.9729236614783378	1.0739950120645547	121601	anoctamin 4	GO:0005229,GO:0005254,GO:0005886,GO:0006821,GO:0016021,GO:0034220,GO:0046983,GO:0055085,GO:0061588,GO:1902476	intracellular calcium activated chloride channel activity|chloride channel activity|plasma membrane|chloride transport|integral component of membrane|ion transmembrane transport|protein dimerization activity|transmembrane transport|calcium activated phospholipid scrambling|chloride transmembrane transport
ANO6	7258.652470825282	9493.511488565244	3906.363944215341	0.4114898024661589	-1.2810714166433672	5.73365728032483e-25	1.5646328650991686e-23	Down	11.286638384091356	12.030958064232236	39.08287240282005	40.07044412983901	36.954193740299104	196527	anoctamin 6	GO:0002407,GO:0002543,GO:0005227,GO:0005229,GO:0005244,GO:0005247,GO:0005254,GO:0005515,GO:0005829,GO:0005886,GO:0006812,GO:0006821,GO:0007596,GO:0009986,GO:0016020,GO:0017121,GO:0017128,GO:0030501,GO:0032060,GO:0034220,GO:0034707,GO:0034767,GO:0035579,GO:0035590,GO:0035725,GO:0043065,GO:0043312,GO:0045794,GO:0046872,GO:0046931,GO:0046983,GO:0055085,GO:0060100,GO:0061589,GO:0061590,GO:0070062,GO:…	dendritic cell chemotaxis|activation of blood coagulation via clotting cascade|calcium activated cation channel activity|intracellular calcium activated chloride channel activity|voltage-gated ion channel activity|voltage-gated chloride channel activity|chloride channel activity|protein binding|cytosol|plasma membrane|cation transport|chloride transport|blood coagulation|cell surface|membrane|pla…
ANO7	55.12392573607994	20.856664491874174	106.52481760238862	5.101700650174115	2.350978249160031	2.676761990741828e-09	1.885142542988016e-08	Up	0.4806200624883372	0.401101684323628	0.1121166212272881	0.1100744759159837	0.1316788491388629	50636	anoctamin 7	GO:0005229,GO:0005254,GO:0005783,GO:0005829,GO:0005886,GO:0006821,GO:0016021,GO:0017128,GO:0030054,GO:0034220,GO:0046983,GO:0055085,GO:0061588,GO:0061589,GO:0061590,GO:0061591,GO:1902476	intracellular calcium activated chloride channel activity|chloride channel activity|endoplasmic reticulum|cytosol|plasma membrane|chloride transport|integral component of membrane|phospholipid scramblase activity|cell junction|ion transmembrane transport|protein dimerization activity|transmembrane transport|calcium activated phospholipid scrambling|calcium activated phosphatidylserine scrambling|…
ANO9	201.7082294211631	334.2110381927592	2.9540162637690783	0.0087117546339047	-6.8428209634623895	7.808630604982551e-22	1.7140229164455127e-20	Down	0.0261230568069708	0.0	1.8257188921924965	1.934856412806972	2.2756451360939933	338440	anoctamin 9	GO:0005229,GO:0005254,GO:0005515,GO:0005886,GO:0006821,GO:0016021,GO:0017128,GO:0034220,GO:0055085,GO:0061589,GO:0061590,GO:0061591,GO:1902476,GO:1902939	intracellular calcium activated chloride channel activity|chloride channel activity|protein binding|plasma membrane|chloride transport|integral component of membrane|phospholipid scramblase activity|ion transmembrane transport|transmembrane transport|calcium activated phosphatidylserine scrambling|calcium activated phosphatidylcholine scrambling|calcium activated galactosylceramide scrambling|chl…
ANOS1	1499.9859346504263	2304.8575739458865	292.67847570723615	0.1269777469429008	-2.9773524103948765	4.51221412341018e-06	1.9636946905816347e-05	Down	1.0065953947532522	0.8838329176163559	4.449849573966156	6.844933487384156	19.19015445080212	3730	anosmin 1	GO:0004867,GO:0005201,GO:0005515,GO:0005576,GO:0005615,GO:0005886,GO:0006935,GO:0007155,GO:0007411,GO:0008201,GO:0008543,GO:0009986,GO:0010951,GO:0030182,GO:0031012	serine-type endopeptidase inhibitor activity|extracellular matrix structural constituent|protein binding|extracellular region|extracellular space|plasma membrane|chemotaxis|cell adhesion|axon guidance|heparin binding|fibroblast growth factor receptor signaling pathway|cell surface|negative regulation of endopeptidase activity|neuron differentiation|extracellular matrix
ANPEP	5318.286121088429	258.45821905415147	12908.027974139852	49.94433458651391	5.642249130712862	3.542576219499054e-117	1.5666522363643463e-114	Up	80.44740205204248	79.06860860698347	2.790579698840318	1.6587945490863651	2.1340056156861493	290	alanyl aminopeptidase, membrane	GO:0001525,GO:0001618,GO:0004177,GO:0005615,GO:0005737,GO:0005765,GO:0005793,GO:0005886,GO:0006508,GO:0007165,GO:0008217,GO:0008237,GO:0008270,GO:0016021,GO:0030154,GO:0030667,GO:0038023,GO:0042277,GO:0043171,GO:0043312,GO:0046718,GO:0070006,GO:0070062	angiogenesis|virus receptor activity|aminopeptidase activity|extracellular space|cytoplasm|lysosomal membrane|endoplasmic reticulum-Golgi intermediate compartment|plasma membrane|proteolysis|signal transduction|regulation of blood pressure|metallopeptidase activity|zinc ion binding|integral component of membrane|cell differentiation|secretory granule membrane|signaling receptor activity|peptide b…	hsa00480,hsa04614,hsa04640	Glutathione metabolism|Renin-angiotensin system|Hematopoietic cell lineage
ANTXR1	13844.098737596943	2789.743739944668	30425.631234075365	10.90602747527532	3.447053790006381	1.5516489556026142e-31	6.139629920116028e-30	Up	54.53439923723611	55.772128707248726	4.933413227219763	7.679346970957301	8.032390084145858	84168	ANTXR cell adhesion molecule 1	GO:0001568,GO:0004888,GO:0005515,GO:0005518,GO:0005886,GO:0009897,GO:0009986,GO:0010008,GO:0016021,GO:0022414,GO:0031258,GO:0031527,GO:0031532,GO:0034446,GO:0046872,GO:0051015,GO:1901202,GO:1901998,GO:1905050	blood vessel development|transmembrane signaling receptor activity|protein binding|collagen binding|plasma membrane|external side of plasma membrane|cell surface|endosome membrane|integral component of membrane|reproductive process|lamellipodium membrane|filopodium membrane|actin cytoskeleton reorganization|substrate adhesion-dependent cell spreading|metal ion binding|actin filament binding|negat…	hsa04621	NOD-like receptor signaling pathway
ANTXR2	4561.026093544823	1827.157059986116	8661.829643882887	4.74029931974807	2.2449781590143205	5.1657008051011e-13	5.3751887408650615e-12	Up	18.61787495541283	18.94771424190478	5.045244728339647	3.9152505325190217	7.3310673447102275	118429	ANTXR cell adhesion molecule 2	GO:0004888,GO:0005515,GO:0005576,GO:0005789,GO:0005886,GO:0009986,GO:0010008,GO:0016021,GO:0046872,GO:1901998	transmembrane signaling receptor activity|protein binding|extracellular region|endoplasmic reticulum membrane|plasma membrane|cell surface|endosome membrane|integral component of membrane|metal ion binding|toxin transport	hsa04621	NOD-like receptor signaling pathway
ANXA1	27272.707674588037	35793.249036847825	14491.895631198337	0.4048798022659768	-1.304434420007136	5.066561763357812e-23	1.216946049103004e-21	Down	187.2321528501532	188.17399748934287	713.9271920861255	601.2405964351902	588.6175988865621	301	annexin A1	GO:0001533,GO:0001780,GO:0001891,GO:0002250,GO:0002548,GO:0002685,GO:0003697,GO:0003727,GO:0005102,GO:0005509,GO:0005515,GO:0005543,GO:0005544,GO:0005576,GO:0005615,GO:0005634,GO:0005654,GO:0005737,GO:0005768,GO:0005829,GO:0005884,GO:0005886,GO:0005912,GO:0005925,GO:0006909,GO:0006954,GO:0007165,GO:0007166,GO:0007186,GO:0007187,GO:0008360,GO:0009986,GO:0010165,GO:0014839,GO:0016323,GO:0016324,GO:…	cornified envelope|neutrophil homeostasis|phagocytic cup|adaptive immune response|monocyte chemotaxis|regulation of leukocyte migration|single-stranded DNA binding|single-stranded RNA binding|signaling receptor binding|calcium ion binding|protein binding|phospholipid binding|calcium-dependent phospholipid binding|extracellular region|extracellular space|nucleus|nucleoplasm|cytoplasm|endosome|cyto…
ANXA10	132.74702047022274	0.2862957415130147	331.4381075632874	1031.9888851873147	10.011211717272582	4.1070775090786455e-16	5.707395325924817e-15	Up	4.823438559331171	4.608597690946524	0.0	0.0	0.0167713165423001	11199	annexin A10	GO:0005509,GO:0005515,GO:0005544,GO:0005737	calcium ion binding|protein binding|calcium-dependent phospholipid binding|cytoplasm
ANXA3	6891.138777440762	11241.396438451904	365.75228592405387	0.0325356560049554	-4.941834547198912	8.692383765241493e-47	6.313946004549329e-45	Down	5.630846785572302	5.366494708237896	154.13812622477317	281.43218605550913	253.0057804016237	306	annexin A3	GO:0005509,GO:0005544,GO:0005737,GO:0005886,GO:0006909,GO:0010595,GO:0016020,GO:0019834,GO:0021766,GO:0030424,GO:0030425,GO:0030670,GO:0031100,GO:0042581,GO:0042742,GO:0043025,GO:0043086,GO:0043312,GO:0045766,GO:0048306,GO:0051054,GO:0051091,GO:0051384,GO:0070062,GO:0070848	calcium ion binding|calcium-dependent phospholipid binding|cytoplasm|plasma membrane|phagocytosis|positive regulation of endothelial cell migration|membrane|phospholipase A2 inhibitor activity|hippocampus development|axon|dendrite|phagocytic vesicle membrane|animal organ regeneration|specific granule|defense response to bacterium|neuronal cell body|negative regulation of catalytic activity|neutro…
ANXA4	4139.454242361089	5359.774314904253	2308.974133546346	0.4308123447176342	-1.2148685046901395	2.635144867202344e-42	1.5785672598906152e-40	Down	6.896776887204125	7.031606850575295	22.81185261927677	21.67378306552353	21.816030801916337	307	annexin A4	GO:0004859,GO:0005509,GO:0005515,GO:0005544,GO:0005634,GO:0005737,GO:0005886,GO:0006357,GO:0007165,GO:0007219,GO:0009986,GO:0012506,GO:0030855,GO:0031965,GO:0032088,GO:0032717,GO:0042802,GO:0043066,GO:0043086,GO:0048306,GO:0048471,GO:0051059,GO:0062023,GO:0070062	phospholipase inhibitor activity|calcium ion binding|protein binding|calcium-dependent phospholipid binding|nucleus|cytoplasm|plasma membrane|regulation of transcription by RNA polymerase II|signal transduction|Notch signaling pathway|cell surface|vesicle membrane|epithelial cell differentiation|nuclear membrane|negative regulation of NF-kappaB transcription factor activity|negative regulation of…
ANXA5	22477.177243889037	13978.335394980108	35225.44001725242	2.519994910209176	1.3334208198270183	5.92830044668965e-20	1.139871170286772e-18	Up	300.9892966797832	279.47910806965143	146.00312984332544	164.6440763855932	160.78603403374547	308	annexin A5	GO:0002576,GO:0004859,GO:0005509,GO:0005515,GO:0005543,GO:0005544,GO:0005576,GO:0005737,GO:0005829,GO:0005925,GO:0007165,GO:0007596,GO:0016020,GO:0043066,GO:0043086,GO:0050819,GO:0062023,GO:0070062	platelet degranulation|phospholipase inhibitor activity|calcium ion binding|protein binding|phospholipid binding|calcium-dependent phospholipid binding|extracellular region|cytoplasm|cytosol|focal adhesion|signal transduction|blood coagulation|membrane|negative regulation of apoptotic process|negative regulation of catalytic activity|negative regulation of coagulation|collagen-containing extracel…
ANXA6	14304.488536693272	1796.3853264716308	33066.643352025734	18.405972151356167	4.202102045690639	3.049746392303858e-54	2.6506350725249014e-52	Up	237.96009752434895	230.213671430299	16.387418733821434	13.303084992804427	22.571318716406736	309	annexin A6	GO:0001755,GO:0001778,GO:0001786,GO:0003418,GO:0005262,GO:0005509,GO:0005515,GO:0005525,GO:0005544,GO:0005737,GO:0005739,GO:0005765,GO:0005925,GO:0006937,GO:0008289,GO:0015276,GO:0015485,GO:0016020,GO:0031902,GO:0034220,GO:0035374,GO:0042470,GO:0042802,GO:0048306,GO:0048471,GO:0051015,GO:0051283,GO:0051560,GO:0062023,GO:0070062,GO:0070588,GO:0097190	neural crest cell migration|plasma membrane repair|phosphatidylserine binding|growth plate cartilage chondrocyte differentiation|calcium channel activity|calcium ion binding|protein binding|GTP binding|calcium-dependent phospholipid binding|cytoplasm|mitochondrion|lysosomal membrane|focal adhesion|regulation of muscle contraction|lipid binding|ligand-gated ion channel activity|cholesterol binding…
ANXA8	4945.151491466407	8205.388237520665	54.79637238501562	0.006686202564928	-7.224597221212853	4.617687189396164e-53	3.90064857189667e-51	Down	0.1632652746833324	0.4647299591043781	76.75855222411087	67.09071586984172	49.39703121351855	653145	annexin A8	GO:0005509,GO:0005515,GO:0005544,GO:0005546,GO:0005547,GO:0005737,GO:0005829,GO:0005886,GO:0007032,GO:0007596,GO:0016197,GO:0031902,GO:0043325,GO:0051015,GO:0062023,GO:1900004,GO:1900138	calcium ion binding|protein binding|calcium-dependent phospholipid binding|phosphatidylinositol-4,5-bisphosphate binding|phosphatidylinositol-3,4,5-trisphosphate binding|cytoplasm|cytosol|plasma membrane|endosome organization|blood coagulation|endosomal transport|late endosome membrane|phosphatidylinositol-3,4-bisphosphate binding|actin filament binding|collagen-containing extracellular matrix|ne…
ANXA8L1	4345.790057568829	7116.999060043959	188.97655385613524	0.0265515570683243	-5.235059722007773	8.308108375240097e-66	1.115363549375983e-63	Down	2.0570085597997103	1.967085554737916	79.1445941546509	96.8433823710025	134.2038924942535	728113	annexin A8 like 1	GO:0005509,GO:0005544,GO:0005737,GO:0007032,GO:0016197,GO:1900004,GO:1900138	calcium ion binding|calcium-dependent phospholipid binding|cytoplasm|endosome organization|endosomal transport|negative regulation of serine-type endopeptidase activity|negative regulation of phospholipase A2 activity
ANXA9	8.630670093321276	13.990581320366257	0.5908032527538155	0.0416207312453185	-4.586553877399044	0.0089167181016529	0.0197542026486597	Down	0.0163885689717721	0.0	0.142726924242733	0.3343945222110489	0.3096499914203615	8416	annexin A9	GO:0001786,GO:0002020,GO:0005262,GO:0005509,GO:0005515,GO:0005543,GO:0005544,GO:0005546,GO:0005615,GO:0005634,GO:0005737,GO:0005829,GO:0005886,GO:0007271,GO:0009986,GO:0015464,GO:0019834,GO:0031982,GO:0043086,GO:0045202,GO:0046790,GO:0070588,GO:0098609	phosphatidylserine binding|protease binding|calcium channel activity|calcium ion binding|protein binding|phospholipid binding|calcium-dependent phospholipid binding|phosphatidylinositol-4,5-bisphosphate binding|extracellular space|nucleus|cytoplasm|cytosol|plasma membrane|synaptic transmission, cholinergic|cell surface|acetylcholine receptor activity|phospholipase A2 inhibitor activity|vesicle|ne…
AOC3	45.031507083653146	6.830511587580088	102.33300032776276	14.935109910356443	3.900635949646392	3.9247358707726244e-13	4.129624111472161e-12	Up	0.4430734345375546	0.4263197492714462	0.0438488202537362	0.0256833203967345	0.0500690645787295	8639	amine oxidase copper containing 3	GO:0005507,GO:0005509,GO:0005515,GO:0005737,GO:0005769,GO:0005783,GO:0005794,GO:0005886,GO:0005902,GO:0006805,GO:0006954,GO:0007155,GO:0008131,GO:0009308,GO:0009986,GO:0016021,GO:0042802,GO:0046677,GO:0046982,GO:0048038,GO:0052593,GO:0052594,GO:0052595,GO:0052596,GO:0055114,GO:1902283	copper ion binding|calcium ion binding|protein binding|cytoplasm|early endosome|endoplasmic reticulum|Golgi apparatus|plasma membrane|microvillus|xenobiotic metabolic process|inflammatory response|cell adhesion|primary amine oxidase activity|amine metabolic process|cell surface|integral component of membrane|identical protein binding|response to antibiotic|protein heterodimerization activity|quin…	hsa00260,hsa00350,hsa00360,hsa00410	Glycine, serine and threonine metabolism|Tyrosine metabolism|Phenylalanine metabolism|beta-Alanine metabolism
AP1G2	1296.2285579521124	1858.9210679649784	452.1897929328128	0.2432733421095881	-2.0393498564581245	7.821889709678092e-26	2.2316875460098635e-24	Down	2.729859436328458	2.7510564430553224	18.010489367567178	14.899860178926414	13.359024100871418	8906	adaptor related protein complex 1 subunit gamma 2	GO:0000139,GO:0005515,GO:0005794,GO:0005798,GO:0006886,GO:0006896,GO:0006898,GO:0010008,GO:0016020,GO:0016032,GO:0016192,GO:0030121,GO:0030133,GO:0035615,GO:0140312	Golgi membrane|protein binding|Golgi apparatus|Golgi-associated vesicle|intracellular protein transport|Golgi to vacuole transport|receptor-mediated endocytosis|endosome membrane|membrane|viral process|vesicle-mediated transport|AP-1 adaptor complex|transport vesicle|clathrin adaptor activity|cargo adaptor activity	hsa04142,hsa05170	Lysosome|Human immunodeficiency virus 1 infection
AP1M2	2202.084867164153	3667.815695266139	3.4886250111737303	0.0009509390118978	-10.038359562179712	3.774369735939039e-57	3.7834282233052924e-55	Down	0.0385065420860902	0.0370505159818174	52.077190331878825	61.53282248031068	48.835391035433375	10053	adaptor related protein complex 1 subunit mu 2	GO:0000139,GO:0005515,GO:0005765,GO:0005829,GO:0006605,GO:0006903,GO:0016192,GO:0019886,GO:0030131,GO:0030136,GO:0030659,GO:0030665,GO:0031410,GO:0032588,GO:0035615,GO:0043231,GO:0050690	Golgi membrane|protein binding|lysosomal membrane|cytosol|protein targeting|vesicle targeting|vesicle-mediated transport|antigen processing and presentation of exogenous peptide antigen via MHC class II|clathrin adaptor complex|clathrin-coated vesicle|cytoplasmic vesicle membrane|clathrin-coated vesicle membrane|cytoplasmic vesicle|trans-Golgi network membrane|clathrin adaptor activity|intracellu…	hsa04142,hsa05170	Lysosome|Human immunodeficiency virus 1 infection
AP1S3	240.53978964437889	371.5525383236406	44.02066662548642	0.1186060547763536	-3.0757504343048643	1.0047806430957609e-18	1.734544402937757e-17	Down	0.1856480318069307	0.2895009208293271	2.306721862964268	2.834459177745232	3.0684272276811515	130340	adaptor related protein complex 1 subunit sigma 3	GO:0000139,GO:0005515,GO:0005765,GO:0005829,GO:0005905,GO:0006605,GO:0016192,GO:0019886,GO:0030117,GO:0030659,GO:0032588,GO:0043231,GO:0050690	Golgi membrane|protein binding|lysosomal membrane|cytosol|clathrin-coated pit|protein targeting|vesicle-mediated transport|antigen processing and presentation of exogenous peptide antigen via MHC class II|membrane coat|cytoplasmic vesicle membrane|trans-Golgi network membrane|intracellular membrane-bounded organelle|regulation of defense response to virus by virus	hsa04142,hsa05170	Lysosome|Human immunodeficiency virus 1 infection
AP2M1	20811.828694277618	13595.075383207944	31636.958660882134	2.3270681063918026	1.2185134347724194	2.698682398451645e-10	2.126103145868949e-09	Up	342.8131609720215	336.2150242527091	172.29147965188977	196.06217625912183	229.05809318109704	1173	adaptor related protein complex 2 subunit mu 1	GO:0005048,GO:0005515,GO:0005765,GO:0005829,GO:0005886,GO:0005905,GO:0006886,GO:0006897,GO:0006900,GO:0008289,GO:0016192,GO:0019886,GO:0030122,GO:0030666,GO:0030669,GO:0031410,GO:0031623,GO:0032802,GO:0034383,GO:0034622,GO:0035615,GO:0036020,GO:0043231,GO:0044325,GO:0045334,GO:0048013,GO:0050690,GO:0050750,GO:0060071,GO:0061024,GO:0070062,GO:0072583,GO:0097494,GO:1903077	signal sequence binding|protein binding|lysosomal membrane|cytosol|plasma membrane|clathrin-coated pit|intracellular protein transport|endocytosis|vesicle budding from membrane|lipid binding|vesicle-mediated transport|antigen processing and presentation of exogenous peptide antigen via MHC class II|AP-2 adaptor complex|endocytic vesicle membrane|clathrin-coated endocytic vesicle membrane|cytoplas…	hsa04144,hsa04721,hsa04961,hsa05016	Endocytosis|Synaptic vesicle cycle|Endocrine and other factor-regulated calcium reabsorption|Huntington disease
APBA2	731.4635686096732	51.09141030150418	1752.021806071927	34.24489223268202	5.097816915074189	1.192419826368503e-17	1.873482184877409e-16	Up	5.920455097459188	5.8731671581683935	0.1085765620338567	0.1709458676162393	0.4245036282597741	321	amyloid beta precursor protein binding family A member 2	GO:0001540,GO:0005515,GO:0005737,GO:0005886,GO:0007268,GO:0007399,GO:0008021,GO:0015031,GO:0042802,GO:0043197	amyloid-beta binding|protein binding|cytoplasm|plasma membrane|chemical synaptic transmission|nervous system development|synaptic vesicle|protein transport|identical protein binding|dendritic spine
APBB1IP	260.9198267757729	422.1309474240004	19.10314580343177	0.0452979365969549	-4.464410855378274	2.0544343708789968e-11	1.8192270436122847e-10	Down	0.1115497350340947	0.1878305939537236	2.6108498101025184	7.558467396226495	3.2261842160461023	54518	amyloid beta precursor protein binding family B member 1 interacting protein	GO:0002291,GO:0005515,GO:0005829,GO:0005856,GO:0005886,GO:0005925,GO:0007165,GO:0030027,GO:0042101,GO:0045785	T cell activation via T cell receptor contact with antigen bound to MHC molecule on antigen presenting cell|protein binding|cytosol|cytoskeleton|plasma membrane|focal adhesion|signal transduction|lamellipodium|T cell receptor complex|positive regulation of cell adhesion	hsa04015,hsa04611	Rap1 signaling pathway|Platelet activation
APBB2	4405.198773808343	1799.7900101715827	8313.311919263484	4.618761048954919	2.2075059104638552	8.666002335462728e-25	2.3309840986765217e-23	Up	15.1306159976402	16.750138338852285	4.033720359742477	4.5548376855511465	5.547461446105956	323	amyloid beta precursor protein binding family B member 2	GO:0001540,GO:0005515,GO:0005634,GO:0005737,GO:0006355,GO:0007050,GO:0008134,GO:0016020,GO:0030027,GO:0030308,GO:0030426,GO:0035556,GO:0045202,GO:0050808	amyloid-beta binding|protein binding|nucleus|cytoplasm|regulation of transcription, DNA-templated|cell cycle arrest|transcription factor binding|membrane|lamellipodium|negative regulation of cell growth|growth cone|intracellular signal transduction|synapse|synapse organization
APC2	58.10180186275047	16.510040208209027	120.48944434456268	7.283382268533283	2.8646085670270627	7.333018527369171e-05	0.0002588853406375	Up	0.1940087579475321	0.2986765031615406	0.0184800982147114	0.0445340281290955	0.0747600322926729	10297	APC regulator of WNT signaling pathway 2	GO:0000226,GO:0001708,GO:0005515,GO:0005737,GO:0005794,GO:0005829,GO:0005881,GO:0005884,GO:0007026,GO:0007389,GO:0007399,GO:0008013,GO:0008017,GO:0015630,GO:0016055,GO:0016342,GO:0016477,GO:0030496,GO:0030877,GO:0031258,GO:0031941,GO:0045171,GO:0045295,GO:0045595,GO:0045732,GO:0048471,GO:0090090,GO:0090630,GO:0098794	microtubule cytoskeleton organization|cell fate specification|protein binding|cytoplasm|Golgi apparatus|cytosol|cytoplasmic microtubule|actin filament|negative regulation of microtubule depolymerization|pattern specification process|nervous system development|beta-catenin binding|microtubule binding|microtubule cytoskeleton|Wnt signaling pathway|catenin complex|cell migration|midbody|beta-catenin…	hsa04310,hsa04390,hsa04550,hsa04810,hsa04934,hsa05010,hsa05022,hsa05165,hsa05200,hsa05206,hsa05210,hsa05213,hsa05217,hsa05224,hsa05225,hsa05226	Wnt signaling pathway|Hippo signaling pathway|Signaling pathways regulating pluripotency of stem cells|Regulation of actin cytoskeleton|Cushing syndrome|Alzheimer disease|Pathways of neurodegeneration - multiple diseases|Human papillomavirus infection|Pathways in cancer|MicroRNAs in cancer|Colorectal cancer|Endometrial cancer|Basal cell carcinoma|Breast cancer|Hepatocellular carcinoma|Gastric can…
APCDD1	81.628191856076	118.61010520485236	26.155321832911447	0.2205894065172046	-2.1805645856084044	0.0069160708499873	0.0158063598267836	Down	0.0567159064012004	0.0570518553496538	0.4434188690298264	0.5076070333347263	0.1025459766760967	147495	APC down-regulated 1	GO:0001942,GO:0005515,GO:0005886,GO:0005887,GO:0016055,GO:0017147,GO:0030178,GO:0042802	hair follicle development|protein binding|plasma membrane|integral component of plasma membrane|Wnt signaling pathway|Wnt-protein binding|negative regulation of Wnt signaling pathway|identical protein binding
APCDD1L	1657.2644008953546	45.31811983314598	4075.183822488668	89.8267463152872	6.489073172717527	5.790425059650576e-264	1.7412966239381214e-260	Up	21.80703857841856	21.430184005577747	0.3354197027861886	0.2950961615303074	0.3564256061913525	164284	APC down-regulated 1 like	GO:0005515,GO:0005886,GO:0016021,GO:0017147,GO:0030178	protein binding|plasma membrane|integral component of membrane|Wnt-protein binding|negative regulation of Wnt signaling pathway
APIP	368.8274678059032	196.3963878303614	627.4740877692159	3.194327288618903	1.6755121378828657	5.652180386958077e-21	1.1594295265798314e-19	Up	9.584263287065331	9.035729694961988	3.7522623126295054	4.054700663841087	4.1271540007760406	51074	APAF1 interacting protein	GO:0005515,GO:0005737,GO:0005829,GO:0006915,GO:0008270,GO:0019284,GO:0019509,GO:0042802,GO:0043066,GO:0046570,GO:0051289,GO:0070269,GO:0070372	protein binding|cytoplasm|cytosol|apoptotic process|zinc ion binding|L-methionine salvage from S-adenosylmethionine|L-methionine salvage from methylthioadenosine|identical protein binding|negative regulation of apoptotic process|methylthioribulose 1-phosphate dehydratase activity|protein homotetramerization|pyroptosis|regulation of ERK1 and ERK2 cascade	hsa00270	Cysteine and methionine metabolism
APLF	105.37006168484686	72.92736331537895	154.03410923904875	2.112619884712017	1.0790332122454822	3.024094334200352e-05	0.0001146213320116	Up	0.8676982070563408	0.8669995186328504	0.6103508032912164	0.5311388588077824	0.5442715558820329	200558	aprataxin and PNKP like factor	GO:0000012,GO:0000166,GO:0003906,GO:0004520,GO:0005515,GO:0005634,GO:0005654,GO:0005829,GO:0006302,GO:0006974,GO:0008408,GO:0035861,GO:0046872,GO:0051106,GO:0090305	single strand break repair|nucleotide binding|DNA-(apurinic or apyrimidinic site) endonuclease activity|endodeoxyribonuclease activity|protein binding|nucleus|nucleoplasm|cytosol|double-strand break repair|cellular response to DNA damage stimulus|3'-5' exonuclease activity|site of double-strand break|metal ion binding|positive regulation of DNA ligation|nucleic acid phosphodiester bond hydrolysis
APOBEC3D	75.84075949257944	108.87697092403717	26.286442345392828	0.2413651181424437	-2.0507109006466155	0.0095137631973611	0.0209472753603049	Down	0.275808071107874	0.1464160532177474	2.1535114972770466	0.9702800430164056	0.4918002610070845	140564	apolipoprotein B mRNA editing enzyme catalytic subunit 3D	GO:0000932,GO:0003723,GO:0004126,GO:0005634,GO:0005737,GO:0008270,GO:0009972,GO:0010529,GO:0016554,GO:0045087,GO:0045869,GO:0047844,GO:0051607,GO:0070383,GO:0080111	P-body|RNA binding|cytidine deaminase activity|nucleus|cytoplasm|zinc ion binding|cytidine deamination|negative regulation of transposition|cytidine to uridine editing|innate immune response|negative regulation of single stranded viral RNA replication via double stranded DNA intermediate|deoxycytidine deaminase activity|defense response to virus|DNA cytosine deamination|DNA demethylation	hsa05170	Human immunodeficiency virus 1 infection
APOBR	4.992935692200678	8.321559487001133	0.0	0.0256895777375963	-5.282673013077545	0.0079087636472174	0.0177645907080312	Down	0.0	0.0	0.0366274098506618	0.0755165477572341	0.0803006390142409	55911	apolipoprotein B receptor	GO:0005886,GO:0006641,GO:0006869,GO:0006897,GO:0008203,GO:0016020,GO:0030229,GO:0034361,GO:0034362,GO:0034447,GO:0042627	plasma membrane|triglyceride metabolic process|lipid transport|endocytosis|cholesterol metabolic process|membrane|very-low-density lipoprotein particle receptor activity|very-low-density lipoprotein particle|low-density lipoprotein particle|very-low-density lipoprotein particle clearance|chylomicron
APOE	911.7555001484436	1412.1516927302991	161.16121127566066	0.1141046841226555	-3.1315700778285374	8.577673652297865e-55	7.961351915799425e-53	Down	2.764821875111422	2.45706160713731	35.76263918449918	30.24405968967417	27.91441145181881	348	apolipoprotein E	GO:0000302,GO:0001523,GO:0001540,GO:0001937,GO:0002021,GO:0005102,GO:0005198,GO:0005319,GO:0005515,GO:0005543,GO:0005576,GO:0005615,GO:0005634,GO:0005737,GO:0005769,GO:0005783,GO:0005788,GO:0005794,GO:0005886,GO:0006357,GO:0006641,GO:0006707,GO:0006874,GO:0006898,GO:0007010,GO:0007186,GO:0007263,GO:0007271,GO:0007616,GO:0008201,GO:0008203,GO:0008289,GO:0010467,GO:0010544,GO:0010596,GO:0010629,GO:…	response to reactive oxygen species|retinoid metabolic process|amyloid-beta binding|negative regulation of endothelial cell proliferation|response to dietary excess|signaling receptor binding|structural molecule activity|lipid transporter activity|protein binding|phospholipid binding|extracellular region|extracellular space|nucleus|cytoplasm|early endosome|endoplasmic reticulum|endoplasmic reticu…	hsa04979,hsa05010	Cholesterol metabolism|Alzheimer disease
APOL1	274.56436898671257	158.96795447022384	447.9589907614457	2.818356152626069	1.494853934983478	0.0224958232638433	0.0446118700336518	Up	3.380726933416335	2.5780507270362403	2.7709597049813577	0.7396542455157427	0.8855389802101657	8542	apolipoprotein L1	GO:0005254,GO:0005515,GO:0005576,GO:0005615,GO:0005788,GO:0006869,GO:0006898,GO:0008203,GO:0008289,GO:0031224,GO:0034361,GO:0034364,GO:0042157,GO:0043687,GO:0044267,GO:0045087,GO:0051838,GO:0072562,GO:1902476	chloride channel activity|protein binding|extracellular region|extracellular space|endoplasmic reticulum lumen|lipid transport|receptor-mediated endocytosis|cholesterol metabolic process|lipid binding|intrinsic component of membrane|very-low-density lipoprotein particle|high-density lipoprotein particle|lipoprotein metabolic process|post-translational protein modification|cellular protein metabol…	hsa05143	African trypanosomiasis
APOL2	963.0175781183584	636.4095986712576	1452.92954728901	2.28305944428692	1.1909684236718865	0.0056983868690345	0.0133102350968616	Up	8.302316635513659	8.885729847167761	7.839582241487205	2.9688196276350687	4.783526057419923	23780	apolipoprotein L2	GO:0005102,GO:0005515,GO:0005576,GO:0005789,GO:0006629,GO:0006869,GO:0006953,GO:0007275,GO:0008035,GO:0008203,GO:0008289,GO:0016020,GO:0042157,GO:0060135	signaling receptor binding|protein binding|extracellular region|endoplasmic reticulum membrane|lipid metabolic process|lipid transport|acute-phase response|multicellular organism development|high-density lipoprotein particle binding|cholesterol metabolic process|lipid binding|membrane|lipoprotein metabolic process|maternal process involved in female pregnancy
APOL3	29.83432931508504	8.179324885760638	62.316835959071646	7.631572065855217	2.9319802756702487	0.0143857278518369	0.0302184694020983	Up	0.3047577148692107	0.2385633223379856	0.1237087060478384	0.0105395196575425	0.015409920199494	80833	apolipoprotein L3	GO:0005319,GO:0005576,GO:0005737,GO:0006869,GO:0006954,GO:0008289,GO:0016020,GO:0042157,GO:0043123	lipid transporter activity|extracellular region|cytoplasm|lipid transport|inflammatory response|lipid binding|membrane|lipoprotein metabolic process|positive regulation of I-kappaB kinase/NF-kappaB signaling
APOOL	107.3600649427482	56.54384252176792	183.58439857421865	3.248390317047978	1.69972499294101	4.186351195784389e-08	2.4929099635569925e-07	Up	3.3254129308057125	3.540969208840893	1.303235701181636	1.673686709822443	1.344808964064734	139322	apolipoprotein O like	GO:0001401,GO:0002576,GO:0005515,GO:0005576,GO:0005739,GO:0007007,GO:0031093,GO:0042407,GO:0061617,GO:0140275	SAM complex|platelet degranulation|protein binding|extracellular region|mitochondrion|inner mitochondrial membrane organization|platelet alpha granule lumen|cristae formation|MICOS complex|MIB complex
APP	39785.40980958063	25218.05022917394	61636.44918019068	2.4441341167981965	1.2893234522314745	2.3319362429462115e-05	9.041514530412388e-05	Up	324.3544328062529	342.3419889622265	131.6115674454523	198.0048435956353	227.53343437796812	351	amyloid beta precursor protein	GO:0000978,GO:0001774,GO:0001934,GO:0001967,GO:0002265,GO:0002576,GO:0003677,GO:0004867,GO:0005102,GO:0005515,GO:0005576,GO:0005615,GO:0005641,GO:0005737,GO:0005768,GO:0005769,GO:0005788,GO:0005790,GO:0005791,GO:0005794,GO:0005796,GO:0005798,GO:0005829,GO:0005886,GO:0005887,GO:0005905,GO:0005911,GO:0006378,GO:0006417,GO:0006468,GO:0006878,GO:0006897,GO:0006979,GO:0007155,GO:0007176,GO:0007186,GO:…	RNA polymerase II cis-regulatory region sequence-specific DNA binding|microglial cell activation|positive regulation of protein phosphorylation|suckling behavior|astrocyte activation involved in immune response|platelet degranulation|DNA binding|serine-type endopeptidase inhibitor activity|signaling receptor binding|protein binding|extracellular region|extracellular space|nuclear envelope lumen|c…	hsa04726,hsa05010,hsa05022	Serotonergic synapse|Alzheimer disease|Pathways of neurodegeneration - multiple diseases
AQP3	57.41523944441551	85.21994687324364	15.708178301173312	0.1842091942502242	-2.4405830238589346	0.0003568301153127	0.0011051076444578	Down	0.1957468638064045	0.1748919698692401	0.6849425991141841	1.4264445783085018	1.9882878223427511	360	aquaporin 3 (Gill blood group)	GO:0002684,GO:0003091,GO:0005515,GO:0005654,GO:0005737,GO:0005886,GO:0005911,GO:0006833,GO:0015204,GO:0015250,GO:0015254,GO:0015793,GO:0016021,GO:0016323,GO:0032526,GO:0033280,GO:0042476,GO:0042802,GO:0045616,GO:0051592,GO:0070295,GO:0071456,GO:0071918,GO:0090650	positive regulation of immune system process|renal water homeostasis|protein binding|nucleoplasm|cytoplasm|plasma membrane|cell-cell junction|water transport|urea transmembrane transporter activity|water channel activity|glycerol channel activity|glycerol transport|integral component of membrane|basolateral plasma membrane|response to retinoic acid|response to vitamin D|odontogenesis|identical pr…	hsa04962	Vasopressin-regulated water reabsorption
AQP9	99.30090332925322	165.50150554875543	0.0	0.0012924150658025	-9.595714811217965	6.085063878783735e-08	3.5285391624138925e-07	Down	0.0	0.0	0.6095829831189142	3.3749235667744704	0.8481178902503425	366	aquaporin 9	GO:0005275,GO:0005345,GO:0005350,GO:0005372,GO:0005515,GO:0005886,GO:0005887,GO:0006833,GO:0006863,GO:0006970,GO:0007588,GO:0010033,GO:0015166,GO:0015204,GO:0015250,GO:0015254,GO:0015265,GO:0015722,GO:0015791,GO:0015793,GO:0015837,GO:0015855,GO:0016021,GO:0016323,GO:0030104,GO:0043231,GO:0046689,GO:0046942,GO:0046943,GO:0071320,GO:0071918,GO:0072531,GO:1904823,GO:1905039	amine transmembrane transporter activity|purine nucleobase transmembrane transporter activity|pyrimidine nucleobase transmembrane transporter activity|water transmembrane transporter activity|protein binding|plasma membrane|integral component of plasma membrane|water transport|purine nucleobase transport|response to osmotic stress|excretion|response to organic substance|polyol transmembrane trans…	hsa04976	Bile secretion
AR	16.53444610489732	0.2862957415130147	40.90667164997378	127.33950708298627	6.992536274608503	6.517843498311423e-06	2.7707745219284865e-05	Up	0.0936852172476863	0.0470310005726573	0.0	0.0	0.0020253014549046	367	androgen receptor	GO:0000122,GO:0000785,GO:0000976,GO:0000978,GO:0000981,GO:0001085,GO:0001091,GO:0001225,GO:0001228,GO:0001701,GO:0003073,GO:0003382,GO:0003682,GO:0003700,GO:0004879,GO:0005102,GO:0005496,GO:0005497,GO:0005515,GO:0005634,GO:0005654,GO:0005737,GO:0005829,GO:0005886,GO:0006357,GO:0006367,GO:0007165,GO:0007267,GO:0007283,GO:0007338,GO:0008013,GO:0008134,GO:0008270,GO:0008284,GO:0008285,GO:0008584,GO:…	negative regulation of transcription by RNA polymerase II|chromatin|transcription regulatory region sequence-specific DNA binding|RNA polymerase II cis-regulatory region sequence-specific DNA binding|DNA-binding transcription factor activity, RNA polymerase II-specific|RNA polymerase II transcription factor binding|RNA polymerase II general transcription initiation factor binding|RNA polymerase I…	hsa04114,hsa05200,hsa05215	Oocyte meiosis|Pathways in cancer|Prostate cancer	Androgen_rcpt
ARAP2	796.0527624775118	1314.68203458535	18.108854315754684	0.0137253440633218	-6.187013874990401	5.103576684573823e-79	9.965893380422335e-77	Down	0.0673538389575007	0.0356438644798021	5.238892343187303	5.352885299899008	4.711974094417277	116984	ArfGAP with RhoGAP domain, ankyrin repeat and PH domain 2	GO:0005096,GO:0005547,GO:0005829,GO:0007165,GO:0043547,GO:0046872,GO:0051056	GTPase activator activity|phosphatidylinositol-3,4,5-trisphosphate binding|cytosol|signal transduction|positive regulation of GTPase activity|metal ion binding|regulation of small GTPase mediated signal transduction	hsa04144	Endocytosis
AREG	41.78608911058479	63.466457166820994	9.265537026230504	0.1460676671776314	-2.7752912293045933	0.0020104210170208	0.0052690762440171	Down	0.1240697012433508	0.1989638729655674	0.5177465441710405	1.6244013319838106	2.3647692234825906	374	amphiregulin	GO:0000139,GO:0000165,GO:0005125,GO:0005154,GO:0005515,GO:0005576,GO:0005615,GO:0005789,GO:0006888,GO:0007165,GO:0007173,GO:0007186,GO:0007267,GO:0008083,GO:0008284,GO:0009986,GO:0010838,GO:0012507,GO:0016021,GO:0030665,GO:0033116,GO:0042059,GO:0045741,GO:0048208,GO:0051897,GO:0061024	Golgi membrane|MAPK cascade|cytokine activity|epidermal growth factor receptor binding|protein binding|extracellular region|extracellular space|endoplasmic reticulum membrane|endoplasmic reticulum to Golgi vesicle-mediated transport|signal transduction|epidermal growth factor receptor signaling pathway|G protein-coupled receptor signaling pathway|cell-cell signaling|growth factor activity|positiv…	hsa04010,hsa04012,hsa04151,hsa04390,hsa05210	MAPK signaling pathway|ErbB signaling pathway|PI3K-Akt signaling pathway|Hippo signaling pathway|Colorectal cancer
ARF3	6068.700875552865	4052.112585521896	9093.58331059932	2.244093858481837	1.1661330174505071	1.0319002100806372e-10	8.48313371174e-10	Up	34.408882167176124	34.49485198502305	18.43081981131591	20.814178700530327	23.619919957732712	377	ADP ribosylation factor 3	GO:0000139,GO:0003924,GO:0005515,GO:0005525,GO:0005737,GO:0005886,GO:0006661,GO:0006886,GO:0006890,GO:0016192,GO:0048471,GO:0070062	Golgi membrane|GTPase activity|protein binding|GTP binding|cytoplasm|plasma membrane|phosphatidylinositol biosynthetic process|intracellular protein transport|retrograde vesicle-mediated transport, Golgi to endoplasmic reticulum|vesicle-mediated transport|perinuclear region of cytoplasm|extracellular exosome	hsa04144	Endocytosis
ARF5	4703.550316463801	5941.15704153669	2847.14022885447	0.479229124703103	-1.0612125056506807	1.4826756053877904e-09	1.0738685165034113e-08	Down	60.33089593922477	58.45408208056943	201.3652334356397	154.40467787289796	153.67612602047086	381	ADP ribosylation factor 5	GO:0003924,GO:0005515,GO:0005525,GO:0005737,GO:0005794,GO:0005886,GO:0006886,GO:0006890,GO:0016192,GO:0048471,GO:0070062	GTPase activity|protein binding|GTP binding|cytoplasm|Golgi apparatus|plasma membrane|intracellular protein transport|retrograde vesicle-mediated transport, Golgi to endoplasmic reticulum|vesicle-mediated transport|perinuclear region of cytoplasm|extracellular exosome	hsa04144	Endocytosis
ARG2	118.603233798536	19.10805127103148	267.84600758979286	14.01671279108733	3.809076142092296	8.877855722295691e-10	6.611562092146511e-09	Up	2.9375931007801235	3.0963193111837755	0.1162877137864653	0.4495427772298772	0.3054029536135548	384	arginase 2	GO:0000050,GO:0001657,GO:0002250,GO:0002829,GO:0004053,GO:0005515,GO:0005737,GO:0005739,GO:0005759,GO:0006809,GO:0006941,GO:0019547,GO:0030145,GO:0032651,GO:0032696,GO:0032700,GO:0032720,GO:0045087,GO:0071641,GO:0071644,GO:0071650,GO:1900425,GO:1903426,GO:1905403,GO:2000562,GO:2000774	urea cycle|ureteric bud development|adaptive immune response|negative regulation of type 2 immune response|arginase activity|protein binding|cytoplasm|mitochondrion|mitochondrial matrix|nitric oxide biosynthetic process|striated muscle contraction|arginine catabolic process to ornithine|manganese ion binding|regulation of interleukin-1 beta production|negative regulation of interleukin-13 product…	hsa00220,hsa00330,hsa05146	Arginine biosynthesis|Arginine and proline metabolism|Amoebiasis
ARHGAP10	1483.1263252127585	1929.54038857734	813.5052301658859	0.4215997175090253	-1.2460541945831665	9.034153304651861e-09	5.847504480789727e-08	Down	5.4068935873447135	4.7062997221430365	20.05581619644501	14.692193850555563	14.570115137351848	79658	Rho GTPase activating protein 10	GO:0005096,GO:0005515,GO:0005829,GO:0005886,GO:0007010,GO:0007165,GO:0043066,GO:0043547,GO:0048471,GO:0051056	GTPase activator activity|protein binding|cytosol|plasma membrane|cytoskeleton organization|signal transduction|negative regulation of apoptotic process|positive regulation of GTPase activity|perinuclear region of cytoplasm|regulation of small GTPase mediated signal transduction	hsa05100	Bacterial invasion of epithelial cells
ARHGAP11A	201.92005590685488	93.44884389549452	364.6268739238954	3.9034709162318366	1.9647575205605825	0.0123278809395862	0.0263373142664987	Up	1.2938083171510857	1.2173966724927727	0.3554475704509521	0.8161216021448354	0.1298784487703142	9824	Rho GTPase activating protein 11A	GO:0005096,GO:0005829,GO:0007165,GO:0043547,GO:0051056	GTPase activator activity|cytosol|signal transduction|positive regulation of GTPase activity|regulation of small GTPase mediated signal transduction
ARHGAP11B	26.94057092396957	8.132770927353532	55.15227091889365	6.793049664650003	2.764059401909277	0.003159333439227	0.0078831293714266	Up	0.7011061221911272	0.8157900191983725	0.0532489986531793	0.299416641517152	0.0972843524415341	89839	Rho GTPase activating protein 11B	GO:0005096,GO:0005829,GO:0007165,GO:0021987,GO:0043547,GO:0051056	GTPase activator activity|cytosol|signal transduction|cerebral cortex development|positive regulation of GTPase activity|regulation of small GTPase mediated signal transduction
ARHGAP18	505.8522531272098	302.8309870258534	810.3841522792445	2.67686950335719	1.4205468097114742	2.392841558654824e-05	9.245142362895112e-05	Up	3.5476169293002955	3.8123157080227736	2.4261996285078378	1.938715735149356	1.2848102242278556	93663	Rho GTPase activating protein 18	GO:0001726,GO:0005096,GO:0005737,GO:0005829,GO:0005881,GO:0005886,GO:0007264,GO:0008360,GO:0016607,GO:0030833,GO:0032956,GO:0043547,GO:0045296,GO:0051056,GO:2000145	ruffle|GTPase activator activity|cytoplasm|cytosol|cytoplasmic microtubule|plasma membrane|small GTPase mediated signal transduction|regulation of cell shape|nuclear speck|regulation of actin filament polymerization|regulation of actin cytoskeleton organization|positive regulation of GTPase activity|cadherin binding|regulation of small GTPase mediated signal transduction|regulation of cell motili…
ARHGAP19	189.57633920767643	129.6872598012038	279.4099583173856	2.155576397459091	1.108073695099184	0.0005959380343751	0.0017583446398872	Up	0.9109895027784402	1.2790369016848795	0.6628320254330037	0.8061100736251597	0.6101093359857959	84986	Rho GTPase activating protein 19	GO:0005096,GO:0005515,GO:0005634,GO:0005737,GO:0005829,GO:0005886,GO:0007165,GO:0043231,GO:0043547,GO:0051056	GTPase activator activity|protein binding|nucleus|cytoplasm|cytosol|plasma membrane|signal transduction|intracellular membrane-bounded organelle|positive regulation of GTPase activity|regulation of small GTPase mediated signal transduction
ARHGAP20	59.996123180103616	10.64572219847187	134.02172465255126	12.551451788505055	3.649782340891333	4.0278651591792065e-09	2.7578770734707893e-08	Up	0.3686895230320642	0.4647205016670399	0.0521769916485543	0.0188069741035472	0.0659948034551369	57569	Rho GTPase activating protein 20	GO:0005096,GO:0005829,GO:0007165,GO:0043547,GO:0051056	GTPase activator activity|cytosol|signal transduction|positive regulation of GTPase activity|regulation of small GTPase mediated signal transduction
ARHGAP22	535.0446447903008	50.66401142732067	1261.6155948347716	24.888981094983183	4.637435265370904	1.710029228549347e-05	6.786250442402471e-05	Up	3.38397516091333	3.1064179566862755	0.0099563539895132	0.1741728027516474	0.345609345262726	58504	Rho GTPase activating protein 22	GO:0001525,GO:0005096,GO:0005515,GO:0005634,GO:0005829,GO:0005925,GO:0007165,GO:0030154,GO:0051056,GO:0090630,GO:0098978,GO:0099175	angiogenesis|GTPase activator activity|protein binding|nucleus|cytosol|focal adhesion|signal transduction|cell differentiation|regulation of small GTPase mediated signal transduction|activation of GTPase activity|glutamatergic synapse|regulation of postsynapse organization
ARHGAP23	6725.806479238637	4420.258663290761	10184.128203160448	2.3038915561869886	1.2040728109498178	5.656467974651907e-16	7.774282675216278e-15	Up	33.133493512052844	33.87692760040192	18.52306390844061	19.03408577761863	22.051392475233357	57636	Rho GTPase activating protein 23	GO:0005096,GO:0005829,GO:0007165,GO:0043547,GO:0051056,GO:0070062	GTPase activator activity|cytosol|signal transduction|positive regulation of GTPase activity|regulation of small GTPase mediated signal transduction|extracellular exosome
ARHGAP24	771.2149697773809	65.88023413845947	1829.217073235764	27.80029268046824	4.797028166556914	9.514678710646873e-43	5.792012513898233e-41	Up	2.15186473424114	2.7297073522443216	0.1601894443888508	0.1210669074570448	0.0802458670771691	83478	Rho GTPase activating protein 24	GO:0001525,GO:0005096,GO:0005515,GO:0005829,GO:0005856,GO:0005912,GO:0005925,GO:0007165,GO:0030154,GO:0035021,GO:0035313,GO:0042995,GO:0051056,GO:0090630,GO:1900028	angiogenesis|GTPase activator activity|protein binding|cytosol|cytoskeleton|adherens junction|focal adhesion|signal transduction|cell differentiation|negative regulation of Rac protein signal transduction|wound healing, spreading of epidermal cells|cell projection|regulation of small GTPase mediated signal transduction|activation of GTPase activity|negative regulation of ruffle assembly
ARHGAP25	8.005974404410312	12.555553003678767	1.1816065055076308	0.0930888775360988	-3.425247388071209	0.0127606029574605	0.0271444869224382	Down	0.0103015752479003	0.0	0.0785012488555483	0.0735681448845018	0.0717097349614457	9938	Rho GTPase activating protein 25	GO:0001891,GO:0005096,GO:0005829,GO:0006911,GO:0007015,GO:0007165,GO:0051056,GO:0051058,GO:0090630	phagocytic cup|GTPase activator activity|cytosol|phagocytosis, engulfment|actin filament organization|signal transduction|regulation of small GTPase mediated signal transduction|negative regulation of small GTPase mediated signal transduction|activation of GTPase activity
ARHGAP27	653.9581591676633	1066.228945698357	35.55197937162333	0.0333075399330831	-4.908007388071248	3.623739581127201e-44	2.318576525184196e-42	Down	0.1496723757527603	0.106981010561878	4.115292982332135	5.353111585540089	6.264015056256195	201176	Rho GTPase activating protein 27	GO:0005096,GO:0005737,GO:0006898,GO:0007165,GO:0016020,GO:0017124,GO:0043087,GO:0043547	GTPase activator activity|cytoplasm|receptor-mediated endocytosis|signal transduction|membrane|SH3 domain binding|regulation of GTPase activity|positive regulation of GTPase activity
ARHGAP29	3403.9832005974304	4999.199974536603	1011.1580396886732	0.2022708782996485	-2.3056394702802017	1.0830035263155992e-19	2.0128604476738373e-18	Down	2.3348709159710967	2.401520573346966	17.892188834075952	17.91211490766175	12.16431927940068	9411	Rho GTPase activating protein 29	GO:0005096,GO:0005737,GO:0005829,GO:0007266,GO:0030165,GO:0032991,GO:0046872,GO:0051056,GO:0090630	GTPase activator activity|cytoplasm|cytosol|Rho protein signal transduction|PDZ domain binding|protein-containing complex|metal ion binding|regulation of small GTPase mediated signal transduction|activation of GTPase activity
ARHGAP30	99.67784582378552	165.74836187232873	0.5720717509707611	0.0035048161073552	-8.15644553456784	1.4297159939447578e-07	7.814325585224785e-07	Down	0.0	0.0056493653759666	0.6391676859351567	1.4615641295922133	1.2378049721219584	257106	Rho GTPase activating protein 30	GO:0005096,GO:0005829,GO:0007264,GO:0031410,GO:0043231,GO:0043547,GO:0051056	GTPase activator activity|cytosol|small GTPase mediated signal transduction|cytoplasmic vesicle|intracellular membrane-bounded organelle|positive regulation of GTPase activity|regulation of small GTPase mediated signal transduction
ARHGAP4	57.751531754376536	78.05290936739226	27.299465334852968	0.3498889666465842	-1.5150309233511232	0.0203579537487989	0.0409172827919984	Down	0.1663823478242684	0.1819216206576097	1.1526235531428175	0.4012139611187814	0.5114108272489656	393	Rho GTPase activating protein 4	GO:0005096,GO:0005515,GO:0005737,GO:0005794,GO:0005829,GO:0005874,GO:0007010,GO:0007266,GO:0010764,GO:0030336,GO:0030426,GO:0030517,GO:0043547,GO:0051056	GTPase activator activity|protein binding|cytoplasm|Golgi apparatus|cytosol|microtubule|cytoskeleton organization|Rho protein signal transduction|negative regulation of fibroblast migration|negative regulation of cell migration|growth cone|negative regulation of axon extension|positive regulation of GTPase activity|regulation of small GTPase mediated signal transduction
ARHGAP40	146.09277184555083	243.09408424074888	0.5908032527538155	0.0023921075110836	-8.707502053060196	4.299923423251672e-09	2.93346862940164e-08	Down	0.0086089749963053	0.0	1.9399774357501944	2.8193215083926386	2.448465098364049	343578	Rho GTPase activating protein 40	GO:0005096,GO:0005737,GO:0005829,GO:0007165,GO:0030833,GO:0043547,GO:0051056	GTPase activator activity|cytoplasm|cytosol|signal transduction|regulation of actin filament polymerization|positive regulation of GTPase activity|regulation of small GTPase mediated signal transduction
ARHGAP44	168.94065975724936	252.5895486778832	43.46732637629872	0.1721581648978185	-2.5381934900570404	2.3516147521642827e-09	1.6616014762002892e-08	Down	0.1770784308747339	0.2555739964325227	1.5036098231768695	1.3428805974025042	2.3185578907604807	9912	Rho GTPase activating protein 44	GO:0005096,GO:0005515,GO:0005543,GO:0005622,GO:0005829,GO:0006887,GO:0007165,GO:0014069,GO:0030425,GO:0031256,GO:0032956,GO:0035020,GO:0035021,GO:0043087,GO:0043197,GO:0043547,GO:0048786,GO:0051056,GO:0051490,GO:0055037,GO:0061001,GO:0098886,GO:0098887,GO:0098978,GO:0099152	GTPase activator activity|protein binding|phospholipid binding|intracellular anatomical structure|cytosol|exocytosis|signal transduction|postsynaptic density|dendrite|leading edge membrane|regulation of actin cytoskeleton organization|regulation of Rac protein signal transduction|negative regulation of Rac protein signal transduction|regulation of GTPase activity|dendritic spine|positive regulati…
ARHGAP45	196.2687523279575	316.6924190172352	15.633252294041094	0.0493905305069487	-4.339621724892471	2.562329713424718e-06	1.165019339916966e-05	Down	0.0463103482559876	0.0757507101101937	0.327692340471547	2.522942946988295	2.1506580581868544	23526	Rho GTPase activating protein 45	GO:0005096,GO:0005515,GO:0005576,GO:0005829,GO:0016020,GO:0032587,GO:0034774,GO:0035556,GO:0035578,GO:0043312,GO:0046872,GO:0051056,GO:0090630	GTPase activator activity|protein binding|extracellular region|cytosol|membrane|ruffle membrane|secretory granule lumen|intracellular signal transduction|azurophil granule lumen|neutrophil degranulation|metal ion binding|regulation of small GTPase mediated signal transduction|activation of GTPase activity
ARHGDIA	15687.969134527366	10768.536782436786	23067.11766266324	2.1420734037701297	1.0990079186692472	4.032013519582175e-07	2.0684188086126776e-06	Up	225.21275724519268	226.00017963618697	118.0290707872323	154.91829728850382	157.62245632278692	396	Rho GDP dissociation inhibitor alpha	GO:0005094,GO:0005096,GO:0005515,GO:0005829,GO:0005856,GO:0007162,GO:0007266,GO:0016020,GO:0035023,GO:0043066,GO:0043547,GO:0050771,GO:0050772,GO:0051056,GO:0070062,GO:0071526,GO:2000249	Rho GDP-dissociation inhibitor activity|GTPase activator activity|protein binding|cytosol|cytoskeleton|negative regulation of cell adhesion|Rho protein signal transduction|membrane|regulation of Rho protein signal transduction|negative regulation of apoptotic process|positive regulation of GTPase activity|negative regulation of axonogenesis|positive regulation of axonogenesis|regulation of small …	hsa04722,hsa04962	Neurotrophin signaling pathway|Vasopressin-regulated water reabsorption
ARHGDIB	2122.644146912214	2952.0643506111824	878.5138413637641	0.2975807742717838	-1.7486467732758602	6.676796722110405e-18	1.0680033565282132e-16	Down	11.6990230883126	10.423891834379203	45.19241477703157	56.73891854751058	50.00804473628392	397	Rho GDP dissociation inhibitor beta	GO:0003924,GO:0005094,GO:0005096,GO:0005515,GO:0005737,GO:0005829,GO:0005856,GO:0007162,GO:0007266,GO:0007275,GO:0016020,GO:0031267,GO:0031410,GO:0035023,GO:0043547,GO:0051056,GO:0070062,GO:0071461,GO:1901164,GO:2000249	GTPase activity|Rho GDP-dissociation inhibitor activity|GTPase activator activity|protein binding|cytoplasm|cytosol|cytoskeleton|negative regulation of cell adhesion|Rho protein signal transduction|multicellular organism development|membrane|small GTPase binding|cytoplasmic vesicle|regulation of Rho protein signal transduction|positive regulation of GTPase activity|regulation of small GTPase medi…	hsa04722,hsa04962	Neurotrophin signaling pathway|Vasopressin-regulated water reabsorption
ARHGEF10L	2875.832826801097	4225.372921427333	851.5226848617438	0.2015212121113371	-2.310996390143241	3.4273530587575654e-13	3.631689964163406e-12	Down	2.3228597421222883	1.8040450856689565	18.33231743606406	13.635851929163485	10.116308296689098	55160	Rho guanine nucleotide exchange factor 10 like	GO:0005096,GO:0005829,GO:0030036,GO:0032933,GO:0043547,GO:0051496	GTPase activator activity|cytosol|actin cytoskeleton organization|SREBP signaling pathway|positive regulation of GTPase activity|positive regulation of stress fiber assembly
ARHGEF16	202.2879286940989	336.7651666561845	0.5720717509707611	0.0017241455806515	-9.179902689111648	2.538899380712004e-08	1.5549853803823096e-07	Down	0.0	0.0063132275453718	0.7428479489835841	3.2331582274736097	3.588647739952451	27237	Rho guanine nucleotide exchange factor 16	GO:0005085,GO:0005515,GO:0005829,GO:0007186,GO:0030165,GO:0030971,GO:0031267,GO:0043065,GO:0045296,GO:0051056,GO:0060326,GO:0090630,GO:1903078	guanyl-nucleotide exchange factor activity|protein binding|cytosol|G protein-coupled receptor signaling pathway|PDZ domain binding|receptor tyrosine kinase binding|small GTPase binding|positive regulation of apoptotic process|cadherin binding|regulation of small GTPase mediated signal transduction|cell chemotaxis|activation of GTPase activity|positive regulation of protein localization to plasma …
ARHGEF17	4509.007879213882	2595.0676822209584	7379.918174703269	2.8437993398433936	1.5078196711366736	1.5821293881747936e-27	5.029365217885032e-26	Up	14.20244465540433	16.213722984439887	7.085522635800119	7.206078684889917	7.6314516523763825	9828	Rho guanine nucleotide exchange factor 17	GO:0005085,GO:0005515,GO:0005829,GO:0007186,GO:0030036,GO:0043065,GO:0050790,GO:0051056	guanyl-nucleotide exchange factor activity|protein binding|cytosol|G protein-coupled receptor signaling pathway|actin cytoskeleton organization|positive regulation of apoptotic process|regulation of catalytic activity|regulation of small GTPase mediated signal transduction
ARHGEF18	4020.877065132947	5044.652618572457	2485.213734973685	0.4926271303446443	-1.0214320116386746	4.825926452703591e-10	3.69087640604533e-09	Down	6.512072463058948	6.2190969846629045	15.95306422053435	17.518198960399786	19.448633244901604	23370	Rho/Rac guanine nucleotide exchange factor 18	GO:0005085,GO:0005515,GO:0005829,GO:0005856,GO:0005886,GO:0007179,GO:0007186,GO:0007264,GO:0008360,GO:0016324,GO:0030036,GO:0030054,GO:0035023,GO:0043065,GO:0045177,GO:0046872,GO:0050790,GO:0051056,GO:0051497,GO:0070062,GO:0150105	guanyl-nucleotide exchange factor activity|protein binding|cytosol|cytoskeleton|plasma membrane|transforming growth factor beta receptor signaling pathway|G protein-coupled receptor signaling pathway|small GTPase mediated signal transduction|regulation of cell shape|apical plasma membrane|actin cytoskeleton organization|cell junction|regulation of Rho protein signal transduction|positive regulati…	hsa04530	Tight junction
ARHGEF2	3704.253219263076	1974.2483845736317	6299.260471297243	3.190469487736325	1.6737687367773082	1.259489802851162e-20	2.5351658200361545e-19	Up	20.213228769132808	17.95975706736524	8.342068359696487	6.9496014511940505	9.277266396037628	9181	Rho/Rac guanine nucleotide exchange factor 2	GO:0000902,GO:0005085,GO:0005515,GO:0005737,GO:0005794,GO:0005819,GO:0005829,GO:0005856,GO:0005874,GO:0005923,GO:0005925,GO:0006886,GO:0007015,GO:0007026,GO:0007049,GO:0007186,GO:0008017,GO:0008134,GO:0008270,GO:0031267,GO:0031410,GO:0031982,GO:0032587,GO:0032755,GO:0032760,GO:0032991,GO:0035023,GO:0035556,GO:0042127,GO:0043065,GO:0045087,GO:0045666,GO:0045944,GO:0050731,GO:0050790,GO:0051056,GO:…	cell morphogenesis|guanyl-nucleotide exchange factor activity|protein binding|cytoplasm|Golgi apparatus|spindle|cytosol|cytoskeleton|microtubule|bicellular tight junction|focal adhesion|intracellular protein transport|actin filament organization|negative regulation of microtubule depolymerization|cell cycle|G protein-coupled receptor signaling pathway|microtubule binding|transcription factor bind…	hsa04530,hsa05130,hsa05131,hsa05418	Tight junction|Pathogenic Escherichia coli infection|Shigellosis|Fluid shear stress and atherosclerosis
ARHGEF25	1051.226678208346	620.0036181098968	1698.0612683560198	2.739151073253011	1.4537288376469475	0.0003261218575202	0.001018605785142	Up	12.5672790760636	12.913622224901388	9.10126663398306	6.2427459481497225	3.8031546982415696	115557	Rho guanine nucleotide exchange factor 25	GO:0005085,GO:0005829,GO:0005886,GO:0007186,GO:0030016,GO:0030017,GO:0035023,GO:0050790	guanyl-nucleotide exchange factor activity|cytosol|plasma membrane|G protein-coupled receptor signaling pathway|myofibril|sarcomere|regulation of Rho protein signal transduction|regulation of catalytic activity
ARHGEF26	125.6010066876464	178.32501104675526	46.515000148983056	0.2608953457124437	-1.938456887709652	0.0094040449218833	0.0207239072908453	Down	0.2732744512883445	0.262941278971363	2.580734936510693	1.1639749567710138	0.5095381913353443	26084	Rho guanine nucleotide exchange factor 26	GO:0001726,GO:0001886,GO:0005829,GO:0007186,GO:0043065,GO:0051056,GO:0090630,GO:0097178	ruffle|endothelial cell morphogenesis|cytosol|G protein-coupled receptor signaling pathway|positive regulation of apoptotic process|regulation of small GTPase mediated signal transduction|activation of GTPase activity|ruffle assembly	hsa05100,hsa05132	Bacterial invasion of epithelial cells|Salmonella infection
ARHGEF3	794.1599062407653	533.1590620891811	1185.6611724681416	2.2236136315307604	1.152906131452232	4.204724600353387e-08	2.502859821493014e-07	Up	4.684057700915024	3.708039182927032	2.912491245425364	2.203253242461304	2.6396674150765147	50650	Rho guanine nucleotide exchange factor 3	GO:0005515,GO:0005829,GO:0007186,GO:0007266,GO:0035025,GO:0043065,GO:0050790,GO:0051056	protein binding|cytosol|G protein-coupled receptor signaling pathway|Rho protein signal transduction|positive regulation of Rho protein signal transduction|positive regulation of apoptotic process|regulation of catalytic activity|regulation of small GTPase mediated signal transduction
ARHGEF33	33.65541047423257	45.67018259436022	15.633252294041094	0.3424612625047843	-1.5459872879906027	0.0183261578103576	0.0373023025364203	Down	0.0483918109028051	0.0791553978204375	0.1633083740855299	0.2567221514915168	0.3416698533896283	100271715	Rho guanine nucleotide exchange factor 33	GO:0005085,GO:0050790	guanyl-nucleotide exchange factor activity|regulation of catalytic activity
ARHGEF35	126.4453877990916	201.426825300834	13.973231546477974	0.0693450342327583	-3.8500636142810194	7.230490905747487e-13	7.436228540274913e-12	Down	0.1249420054831032	0.1017226219071417	2.5110262265077434	2.7552408319060544	1.4145010491216654	445328	Rho guanine nucleotide exchange factor 35
ARHGEF37	229.90537513914745	367.23929334351607	23.904497832594515	0.0650192930769466	-3.942988319380533	3.4261462888201973e-16	4.8280726896626514e-15	Down	0.1155268902730013	0.0787372972471547	1.393889558531852	1.9250678198866296	2.7811499944272	389337	Rho guanine nucleotide exchange factor 37	GO:0005737,GO:0050790	cytoplasm|regulation of catalytic activity
ARHGEF4	311.03842674863205	216.8875652877568	452.26471893994506	2.085274566434342	1.060237354679033	0.004004125173116	0.0097263370117888	Up	0.7462702761153754	0.7367512504216832	0.3385008698338694	0.6225621215534555	0.4870145076909396	50649	Rho guanine nucleotide exchange factor 4	GO:0005085,GO:0005515,GO:0005829,GO:0007186,GO:0019904,GO:0030032,GO:0032587,GO:0035556,GO:0043065,GO:0046847,GO:0050790,GO:0051056	guanyl-nucleotide exchange factor activity|protein binding|cytosol|G protein-coupled receptor signaling pathway|protein domain specific binding|lamellipodium assembly|ruffle membrane|intracellular signal transduction|positive regulation of apoptotic process|filopodium assembly|regulation of catalytic activity|regulation of small GTPase mediated signal transduction	hsa04810	Regulation of actin cytoskeleton
ARHGEF5	964.4362050422404	1520.6598395989392	130.10075320719207	0.0854854736867707	-3.548176902180209	1.1310064466584866e-44	7.491547547117621e-43	Down	0.6276959283931556	0.3936932378476111	8.523785592232029	7.589683251932992	8.3689419625702	7984	Rho guanine nucleotide exchange factor 5	GO:0002102,GO:0005085,GO:0005515,GO:0005525,GO:0005634,GO:0005654,GO:0005737,GO:0005829,GO:0005886,GO:0007186,GO:0008289,GO:0030054,GO:0032956,GO:0035556,GO:0042995,GO:0043065,GO:0043087,GO:0043507,GO:0051056,GO:0051091,GO:0051493,GO:0051496,GO:0070372,GO:0071944,GO:0090630,GO:1904591	podosome|guanyl-nucleotide exchange factor activity|protein binding|GTP binding|nucleus|nucleoplasm|cytoplasm|cytosol|plasma membrane|G protein-coupled receptor signaling pathway|lipid binding|cell junction|regulation of actin cytoskeleton organization|intracellular signal transduction|cell projection|positive regulation of apoptotic process|regulation of GTPase activity|positive regulation of JU…
ARHGEF6	173.2557152931012	30.113241019836465	387.9694267029984	12.867588560926668	3.6856698067863887	0.0009459436053206	0.0026795795119822	Up	1.3290550305634383	1.4679475241752655	0.0651306626746586	0.0174393659716162	0.3654748226178216	9459	Rac/Cdc42 guanine nucleotide exchange factor 6	GO:0005085,GO:0005096,GO:0005515,GO:0005829,GO:0006915,GO:0007186,GO:0007254,GO:0030027,GO:0030032,GO:0043065,GO:0043547,GO:0051056	guanyl-nucleotide exchange factor activity|GTPase activator activity|protein binding|cytosol|apoptotic process|G protein-coupled receptor signaling pathway|JNK cascade|lamellipodium|lamellipodium assembly|positive regulation of apoptotic process|positive regulation of GTPase activity|regulation of small GTPase mediated signal transduction	hsa04810,hsa05212	Regulation of actin cytoskeleton|Pancreatic cancer
ARID3A	4892.28826004729	6560.223426409121	2390.385510504545	0.3643809494756355	-1.4564805605977682	0.0009499854232328	0.0026879903695388	Down	6.845092196122318	7.174978804751352	38.56026721112116	26.4901349640052	14.136019466708053	1820	AT-rich interaction domain 3A	GO:0003677,GO:0003682,GO:0003712,GO:0005515,GO:0005634,GO:0005654,GO:0005829,GO:0006357,GO:0006977,GO:0042802,GO:0045121,GO:0045944	DNA binding|chromatin binding|transcription coregulator activity|protein binding|nucleus|nucleoplasm|cytosol|regulation of transcription by RNA polymerase II|DNA damage response, signal transduction by p53 class mediator resulting in cell cycle arrest|identical protein binding|membrane raft|positive regulation of transcription by RNA polymerase II			ARID
ARID3B	294.5014105077844	371.8910033038415	178.41702131369877	0.4798708838274234	-1.0592818147195031	0.0015848622005236	0.0042561150289468	Down	0.8986133967072385	0.9168608896204824	3.3877488672802705	2.4980480035397883	1.8951785888456736	10620	AT-rich interaction domain 3B	GO:0003677,GO:0005515,GO:0005634,GO:0005654,GO:0006357,GO:0008150,GO:0045944	DNA binding|protein binding|nucleus|nucleoplasm|regulation of transcription by RNA polymerase II|biological_process|positive regulation of transcription by RNA polymerase II
ARID5B	3052.542570256966	1180.3747033708803	5860.794370586095	4.96531578006088	2.311885472001568	1.9207383321055925e-15	2.5222900927108902e-14	Up	11.042519266209236	13.975872098944144	4.5295979195536304	2.5975807613028112	3.266886778733703	84159	AT-rich interaction domain 5B	GO:0000122,GO:0000976,GO:0001822,GO:0001889,GO:0003677,GO:0003713,GO:0005515,GO:0005634,GO:0005654,GO:0006357,GO:0006807,GO:0008584,GO:0008585,GO:0009791,GO:0010761,GO:0030325,GO:0035264,GO:0045444,GO:0045892,GO:0045893,GO:0048008,GO:0048468,GO:0048644,GO:0048705,GO:0051091,GO:0060021,GO:0060325,GO:0060612,GO:0060613,GO:1990830	negative regulation of transcription by RNA polymerase II|transcription regulatory region sequence-specific DNA binding|kidney development|liver development|DNA binding|transcription coactivator activity|protein binding|nucleus|nucleoplasm|regulation of transcription by RNA polymerase II|nitrogen compound metabolic process|male gonad development|female gonad development|post-embryonic development…
ARL11	36.275525119948746	60.45920853324793	0.0	0.0035367404260352	-8.143363946260456	1.4519860531065693e-07	7.92740097839883e-07	Down	0.0	0.0	0.3634109910808426	0.5321466384736336	0.5532843156936527	115761	ADP ribosylation factor like GTPase 11	GO:0005515,GO:0005525,GO:0005737,GO:0005886,GO:0006886,GO:0016192	protein binding|GTP binding|cytoplasm|plasma membrane|intracellular protein transport|vesicle-mediated transport
ARL14	15.583415782786911	25.97235963797819	0.0	0.0082342746777551	-6.9241427099857065	1.6668475051109033e-05	6.626842698796283e-05	Down	0.0	0.0	0.5172051692302605	0.6462712441676999	0.6102599377684287	80117	ADP ribosylation factor like GTPase 14	GO:0005515,GO:0005525,GO:0005737,GO:0005886,GO:0006886,GO:0016192,GO:0031410	protein binding|GTP binding|cytoplasm|plasma membrane|intracellular protein transport|vesicle-mediated transport|cytoplasmic vesicle
ARL15	1415.7691110562116	2143.069666448357	324.8182779679932	0.1515891261159804	-2.7217618259508947	3.8353003570211316e-24	9.824118597643904e-23	Down	1.6902439325337328	2.200331115923248	14.387776682663706	17.780137395445426	20.367800045030453	54622	ADP ribosylation factor like GTPase 15	GO:0003674,GO:0005515,GO:0005525,GO:0008150,GO:0070062	molecular_function|protein binding|GTP binding|biological_process|extracellular exosome
ARL3	1251.5116736167083	855.4139244691282	1845.65829733808	2.157753061068985	1.1095297684608114	2.0098837216355265e-11	1.7818756862330052e-10	Up	10.302008894693852	8.708640629806114	6.4645337203329065	6.052068972641598	5.547178130267671	403	ADP ribosylation factor like GTPase 3	GO:0000139,GO:0000281,GO:0000287,GO:0001822,GO:0003924,GO:0005515,GO:0005525,GO:0005634,GO:0005654,GO:0005737,GO:0005794,GO:0005813,GO:0005876,GO:0005881,GO:0005929,GO:0006892,GO:0006893,GO:0007224,GO:0007264,GO:0008017,GO:0015630,GO:0019003,GO:0030496,GO:0032391,GO:0032794,GO:0042073,GO:0042461,GO:0060271,GO:0061512,GO:0070062,GO:1903441	Golgi membrane|mitotic cytokinesis|magnesium ion binding|kidney development|GTPase activity|protein binding|GTP binding|nucleus|nucleoplasm|cytoplasm|Golgi apparatus|centrosome|spindle microtubule|cytoplasmic microtubule|cilium|post-Golgi vesicle-mediated transport|Golgi to plasma membrane transport|smoothened signaling pathway|small GTPase mediated signal transduction|microtubule binding|microtu…
ARL4A	734.2941439306428	942.1206059557176	422.5544508930316	0.4484121317182785	-1.1571027843331532	9.17583576162113e-07	4.466424943727268e-06	Down	3.2506807687039534	2.755025826449949	9.04855137674662	7.577810282093334	10.87021534758851	10124	ADP ribosylation factor like GTPase 4A	GO:0005515,GO:0005525,GO:0005634,GO:0005654,GO:0005730,GO:0005737,GO:0005829,GO:0005886,GO:0006886,GO:0016192,GO:0050873	protein binding|GTP binding|nucleus|nucleoplasm|nucleolus|cytoplasm|cytosol|plasma membrane|intracellular protein transport|vesicle-mediated transport|brown fat cell differentiation
ARL4C	1680.1728990147628	2495.639889384477	456.9724134601925	0.183098183643162	-2.449310615396024	1.3766191791182449e-18	2.341498413712888e-17	Down	2.468979890774121	2.399924785934336	18.271350913761943	13.464034231163582	22.951158636146506	10123	ADP ribosylation factor like GTPase 4C	GO:0003924,GO:0005515,GO:0005525,GO:0005634,GO:0005737,GO:0005829,GO:0005886,GO:0006886,GO:0016192,GO:0030175,GO:0032456,GO:0043014	GTPase activity|protein binding|GTP binding|nucleus|cytoplasm|cytosol|plasma membrane|intracellular protein transport|vesicle-mediated transport|filopodium|endocytic recycling|alpha-tubulin binding
ARMC10	1128.2718434769763	1410.494967810981	704.9371569759693	0.4998014621113994	-1.0005729730190085	8.67856369812658e-08	4.905672321993657e-07	Down	3.4255701166120804	3.5034449092395867	11.2064219688404	8.166395210816173	9.141952749582927	83787	armadillo repeat containing 10	GO:0005739,GO:0005783,GO:0005789,GO:0016021,GO:0040008,GO:1902254	mitochondrion|endoplasmic reticulum|endoplasmic reticulum membrane|integral component of membrane|regulation of growth|negative regulation of intrinsic apoptotic signaling pathway by p53 class mediator
ARMC9	1840.2262609956172	730.2924380187492	3505.126995460921	4.79891744096914	2.262708993606526	4.6661431036257135e-15	5.890858749463999e-14	Up	5.4659446071534274	4.804842145705166	1.1246628633840117	1.3958695890483508	1.857886640927202	80210	armadillo repeat containing 9	GO:0005737,GO:0005814,GO:0036064,GO:0045880,GO:0060271,GO:0070062,GO:0097542	cytoplasm|centriole|ciliary basal body|positive regulation of smoothened signaling pathway|cilium assembly|extracellular exosome|ciliary tip
ARMCX1	2209.6561757544423	3000.290537381878	1023.7046333132886	0.3412077120142074	-1.5512778399107754	6.365990998954572e-09	4.2334825590570974e-08	Down	10.807200800067882	9.936396260987236	53.45184601510761	39.14080014373923	32.408355404211484	51309	armadillo repeat containing X-linked 1	GO:0005515,GO:0005739,GO:0005741,GO:0016021,GO:0061484	protein binding|mitochondrion|mitochondrial outer membrane|integral component of membrane|hematopoietic stem cell homeostasis
ARMH1	21.921587598733392	33.45995465700085	4.614037011332198	0.1383871733673654	-2.8532178641731685	0.0015644392884785	0.0042050248733578	Down	0.0135512490117095	0.0391165298841492	0.3835549221451352	0.1520758093974677	0.2560409116524178	339541	armadillo like helical domain containing 1
ARNT2	439.1774886602111	58.37013028542353	1010.3885262223926	17.305878672063315	4.113190288262806	8.805379992946686e-14	9.836381394795421e-13	Up	3.368103422730543	3.3009701774191385	0.4002994630215759	0.1037632917993843	0.2956461975419303	9915	aryl hydrocarbon receptor nuclear translocator 2	GO:0000785,GO:0000978,GO:0000981,GO:0001228,GO:0001666,GO:0001701,GO:0003700,GO:0005515,GO:0005634,GO:0005654,GO:0005667,GO:0005737,GO:0006355,GO:0006357,GO:0006805,GO:0007417,GO:0007420,GO:0008284,GO:0017162,GO:0032355,GO:0034751,GO:0043066,GO:0044877,GO:0045893,GO:0045944,GO:0046982,GO:1990837	chromatin|RNA polymerase II cis-regulatory region sequence-specific DNA binding|DNA-binding transcription factor activity, RNA polymerase II-specific|DNA-binding transcription activator activity, RNA polymerase II-specific|response to hypoxia|in utero embryonic development|DNA-binding transcription factor activity|protein binding|nucleus|nucleoplasm|transcription regulator complex|cytoplasm|regul…	hsa05200,hsa05202,hsa05211	Pathways in cancer|Transcriptional misregulation in cancer|Renal cell carcinoma
ARNTL	3198.589432475079	5094.280368748576	355.0530280648322	0.069698597041159	-3.84272657330991	2.80774772162326e-07	1.476129186794662e-06	Down	1.5948126180655728	2.022761692598237	69.7020441899227	28.343747569944277	9.581706457376358	406	aryl hydrocarbon receptor nuclear translocator like	GO:0000785,GO:0000976,GO:0000978,GO:0000981,GO:0003677,GO:0005515,GO:0005634,GO:0005654,GO:0005667,GO:0006355,GO:0006357,GO:0007283,GO:0007623,GO:0016605,GO:0017162,GO:0032007,GO:0032922,GO:0033391,GO:0034751,GO:0042634,GO:0042753,GO:0043161,GO:0043231,GO:0043565,GO:0045599,GO:0045892,GO:0045893,GO:0045944,GO:0046983,GO:0050767,GO:0050796,GO:0051726,GO:0051775,GO:0051879,GO:0070888,GO:0090263,GO:…	chromatin|transcription regulatory region sequence-specific DNA binding|RNA polymerase II cis-regulatory region sequence-specific DNA binding|DNA-binding transcription factor activity, RNA polymerase II-specific|DNA binding|protein binding|nucleus|nucleoplasm|transcription regulator complex|regulation of transcription, DNA-templated|regulation of transcription by RNA polymerase II|spermatogenesis…	hsa04710,hsa04728	Circadian rhythm|Dopaminergic synapse	bHLH
ARNTL2	305.24197098370905	160.22478648420935	522.7677477329587	3.2620283267234798	1.705769310144846	0.007318946534591	0.0165909362421393	Up	1.423176895197546	1.1765749305357591	0.1956664994775123	0.6553244520554705	0.7676963631948082	56938	aryl hydrocarbon receptor nuclear translocator like 2	GO:0000785,GO:0000978,GO:0000981,GO:0003700,GO:0005634,GO:0005654,GO:0005667,GO:0005730,GO:0005737,GO:0006355,GO:0006357,GO:0007623,GO:0009649,GO:0034751,GO:0042753,GO:0045893,GO:0045944,GO:0046983,GO:0070888	chromatin|RNA polymerase II cis-regulatory region sequence-specific DNA binding|DNA-binding transcription factor activity, RNA polymerase II-specific|DNA-binding transcription factor activity|nucleus|nucleoplasm|transcription regulator complex|nucleolus|cytoplasm|regulation of transcription, DNA-templated|regulation of transcription by RNA polymerase II|circadian rhythm|entrainment of circadian c…
ARPC1A	4951.356962856552	2759.791179113929	8238.705638470488	2.9851239722375227	1.5777908478781284	6.3430475416152885e-62	7.509768727222636e-60	Up	115.03619309272987	109.19650478945591	52.55387819140994	48.52729290210482	52.99557924890296	10552	actin related protein 2/3 complex subunit 1A	GO:0003779,GO:0005634,GO:0005829,GO:0005885,GO:0015629,GO:0030036,GO:0034314,GO:0035861,GO:0038096,GO:0048013,GO:0051015,GO:0061024,GO:0070062	actin binding|nucleus|cytosol|Arp2/3 protein complex|actin cytoskeleton|actin cytoskeleton organization|Arp2/3 complex-mediated actin nucleation|site of double-strand break|Fc-gamma receptor signaling pathway involved in phagocytosis|ephrin receptor signaling pathway|actin filament binding|membrane organization|extracellular exosome	hsa04144,hsa04530,hsa04666,hsa04810,hsa05100,hsa05130,hsa05131,hsa05132,hsa05135	Endocytosis|Tight junction|Fc gamma R-mediated phagocytosis|Regulation of actin cytoskeleton|Bacterial invasion of epithelial cells|Pathogenic Escherichia coli infection|Shigellosis|Salmonella infection|Yersinia infection
ARPC1B	8126.340336724395	5424.461239190527	12179.158983025198	2.245199303413004	1.1668435168074842	5.360800850441286e-05	0.000194980652122	Up	126.2420093458222	124.65204686844224	55.43683609943756	81.44844977533833	91.3621480918486	10095	actin related protein 2/3 complex subunit 1B	GO:0005200,GO:0005515,GO:0005634,GO:0005829,GO:0005885,GO:0005925,GO:0015629,GO:0032355,GO:0034314,GO:0036284,GO:0038096,GO:0043627,GO:0048013,GO:0051015,GO:0070062	structural constituent of cytoskeleton|protein binding|nucleus|cytosol|Arp2/3 protein complex|focal adhesion|actin cytoskeleton|response to estradiol|Arp2/3 complex-mediated actin nucleation|tubulobulbar complex|Fc-gamma receptor signaling pathway involved in phagocytosis|response to estrogen|ephrin receptor signaling pathway|actin filament binding|extracellular exosome	hsa04144,hsa04530,hsa04666,hsa04810,hsa05100,hsa05130,hsa05131,hsa05132,hsa05135	Endocytosis|Tight junction|Fc gamma R-mediated phagocytosis|Regulation of actin cytoskeleton|Bacterial invasion of epithelial cells|Pathogenic Escherichia coli infection|Shigellosis|Salmonella infection|Yersinia infection
ARRDC1	741.8217409094156	963.1308980129252	409.8580052541517	0.4256283203674221	-1.232333947116124	2.0222415724189222e-08	1.2512931803658814e-07	Down	1.920699292733998	2.242019566911053	6.292378132494629	7.530907082907874	6.18508187638996	92714	arrestin domain containing 1	GO:0005515,GO:0005737,GO:0005886,GO:0006511,GO:0006858,GO:0015031,GO:0016567,GO:0031410,GO:0031625,GO:0042802,GO:0045746,GO:0070062,GO:0140112,GO:1903561,GO:1990756,GO:1990763	protein binding|cytoplasm|plasma membrane|ubiquitin-dependent protein catabolic process|extracellular transport|protein transport|protein ubiquitination|cytoplasmic vesicle|ubiquitin protein ligase binding|identical protein binding|negative regulation of Notch signaling pathway|extracellular exosome|extracellular vesicle biogenesis|extracellular vesicle|ubiquitin ligase-substrate adaptor activity…
ARRDC3	2014.8299492767785	3035.5209390926366	483.79346455299	0.1593792632933448	-2.649464161230201	0.000113286030774	0.0003861638537109	Down	2.1816540784664658	2.079072766724426	37.56225462606561	9.856078479994869	8.2265040001376	57561	arrestin domain containing 3	GO:0001659,GO:0005515,GO:0005737,GO:0005764,GO:0005768,GO:0005769,GO:0005886,GO:0015031,GO:0031651,GO:0031699,GO:0043588,GO:0051443,GO:0060613,GO:0071878,GO:0090327,GO:0120163	temperature homeostasis|protein binding|cytoplasm|lysosome|endosome|early endosome|plasma membrane|protein transport|negative regulation of heat generation|beta-3 adrenergic receptor binding|skin development|positive regulation of ubiquitin-protein transferase activity|fat pad development|negative regulation of adenylate cyclase-activating adrenergic receptor signaling pathway|negative regulation…
ARRDC4	1445.1651382205025	2080.0024639908675	492.90914956495607	0.2369753618962176	-2.077191023603	1.3109255776766315e-09	9.573131124791564e-09	Down	2.613262625761805	2.6111583730051304	20.53619339613933	9.843942496096489	15.161282540736057	91947	arrestin domain containing 4	GO:0005515,GO:0005737,GO:0005768,GO:0005769,GO:0005886,GO:0015031,GO:0016567,GO:0043231,GO:0051443,GO:0140112,GO:1903561,GO:1990756	protein binding|cytoplasm|endosome|early endosome|plasma membrane|protein transport|protein ubiquitination|intracellular membrane-bounded organelle|positive regulation of ubiquitin-protein transferase activity|extracellular vesicle biogenesis|extracellular vesicle|ubiquitin ligase-substrate adaptor activity
ARSB	1431.5099654638789	716.8440031272376	2503.5089089688418	3.4922047181891416	1.804138134356608	4.1234871807210654e-11	3.5368370364701627e-10	Up	3.50873085643498	4.54730488601964	1.2566044352175008	1.6603723165599689	1.8005740115258442	411	arylsulfatase B	GO:0003943,GO:0004065,GO:0005576,GO:0005739,GO:0005764,GO:0005788,GO:0005791,GO:0005794,GO:0006914,GO:0007040,GO:0007041,GO:0007417,GO:0007584,GO:0009268,GO:0009986,GO:0010632,GO:0010976,GO:0030207,GO:0035578,GO:0043202,GO:0043312,GO:0043627,GO:0046872,GO:0051597,GO:0061580,GO:0070062,GO:1904813	N-acetylgalactosamine-4-sulfatase activity|arylsulfatase activity|extracellular region|mitochondrion|lysosome|endoplasmic reticulum lumen|rough endoplasmic reticulum|Golgi apparatus|autophagy|lysosome organization|lysosomal transport|central nervous system development|response to nutrient|response to pH|cell surface|regulation of epithelial cell migration|positive regulation of neuron projection …	hsa00531,hsa04142	Glycosaminoglycan degradation|Lysosome
ARSH	7.19858612202254	0.0	17.996465305056354	109.14715633076004	6.770130733287552	0.001012406049542	0.0028472055098879	Up	0.1439315175047092	0.1681653556435001	0.0	0.0	0.0	347527	arylsulfatase family member H	GO:0004065,GO:0005788,GO:0016021,GO:0046872	arylsulfatase activity|endoplasmic reticulum lumen|integral component of membrane|metal ion binding
ARSI	2079.2228391910207	1029.7981318749178	3653.359900165176	3.547820349670614	1.8269329580039064	6.299642214868517e-05	0.0002254017116287	Up	25.582577223168148	24.946490493240304	16.106553444744346	6.865652337918682	6.504738689027662	340075	arylsulfatase family member I	GO:0004065,GO:0005515,GO:0005576,GO:0005788,GO:0046872	arylsulfatase activity|protein binding|extracellular region|endoplasmic reticulum lumen|metal ion binding
ARSK	379.2173460776714	258.0202273050768	561.0130242365635	2.1749777593583137	1.1210006484889432	0.0002693908741968	0.0008545487730852	Up	3.41140460945808	3.795287829485714	3.01739028874666	2.0198387120482963	1.7870786198525916	153642	arylsulfatase family member K	GO:0004065,GO:0005576,GO:0005788,GO:0046872	arylsulfatase activity|extracellular region|endoplasmic reticulum lumen|metal ion binding
ARSL	112.02135530187138	27.01324599279919	239.53351926547973	8.87926475566057	3.1504402196747114	5.4882536150289576e-14	6.280166008795693e-13	Up	1.8655440040139368	1.8125154701347577	0.4160790158670329	0.2228183756416276	0.2171897454650512	415	arylsulfatase L	GO:0001501,GO:0004065,GO:0005788,GO:0005794,GO:0005795,GO:0046872,GO:0070062	skeletal system development|arylsulfatase activity|endoplasmic reticulum lumen|Golgi apparatus|Golgi stack|metal ion binding|extracellular exosome
ART4	808.3125857824681	1346.0434994688387	1.7162152529122834	0.0012925023014951	-9.595617435183655	4.193183291611815e-24	1.0722568702835928e-22	Down	0.0	0.0131061255821802	4.483069832932904	9.11604688158864	7.382229208736253	420	ADP-ribosyltransferase 4 (inactive) (Dombrock blood group)	GO:0003950,GO:0003956,GO:0005576,GO:0005886,GO:0006471,GO:0006525,GO:0016020,GO:0018120,GO:0031225,GO:0106274,GO:0106275	NAD+ ADP-ribosyltransferase activity|NAD(P)+-protein-arginine ADP-ribosyltransferase activity|extracellular region|plasma membrane|protein ADP-ribosylation|arginine metabolic process|membrane|peptidyl-arginine ADP-ribosylation|anchored component of membrane|NAD+-protein-arginine ADP-ribosyltransferase activity|NADP+-protein-arginine ADP-ribosyltransferase activity
ART5	47.09513186134837	78.4918864355806	0.0	0.0027254182792601	-8.519306622440311	9.21470995723546e-06	3.829529544416595e-05	Down	0.0	0.0	2.7254110128275086	1.4571714505142042	0.2074685692267308	116969	ADP-ribosyltransferase 5	GO:0003950,GO:0005576,GO:0018120,GO:0106274,GO:0106275	NAD+ ADP-ribosyltransferase activity|extracellular region|peptidyl-arginine ADP-ribosylation|NAD+-protein-arginine ADP-ribosyltransferase activity|NADP+-protein-arginine ADP-ribosyltransferase activity
ARVCF	418.68046676295967	626.2587362246313	107.3130625704521	0.1713960825918019	-2.5445939591240347	1.750407320080427e-15	2.3086951284850263e-14	Down	0.2241569164055248	0.289394756359258	1.6463688788152382	1.965544824113686	2.5253671440017382	421	ARVCF delta catenin family member	GO:0005515,GO:0005622,GO:0005634,GO:0005737,GO:0005886,GO:0005912,GO:0007043,GO:0007155,GO:0007275,GO:0016339,GO:0045296,GO:0098609	protein binding|intracellular anatomical structure|nucleus|cytoplasm|plasma membrane|adherens junction|cell-cell junction assembly|cell adhesion|multicellular organism development|calcium-dependent cell-cell adhesion via plasma membrane cell adhesion molecules|cadherin binding|cell-cell adhesion
ASAP2	6424.9383945083055	9376.50674179843	1997.5858735731224	0.2130459234928609	-2.2307636482193853	2.1599073163162203e-69	3.215481822587197e-67	Down	5.888809336478005	5.960440075778685	37.797985131056365	39.76268308915501	36.35638537537517	8853	ArfGAP with SH3 domain, ankyrin repeat and PH domain 2	GO:0005096,GO:0005515,GO:0005886,GO:0032580,GO:0043547,GO:0046872	GTPase activator activity|protein binding|plasma membrane|Golgi cisterna membrane|positive regulation of GTPase activity|metal ion binding	hsa04144,hsa04666	Endocytosis|Fc gamma R-mediated phagocytosis
ASAP3	2620.6076885006805	3689.768075095984	1016.8671086077264	0.275590186106172	-1.859403580967252	1.5153467735580029e-10	1.2249867788826956e-09	Down	5.556506018830333	4.675232632714972	32.41225906259932	25.05943173902249	18.800030634409804	55616	ArfGAP with SH3 domain, ankyrin repeat and PH domain 3	GO:0001726,GO:0005096,GO:0005515,GO:0005654,GO:0005829,GO:0005925,GO:0016477,GO:0043231,GO:0043547,GO:0046872,GO:0051492	ruffle|GTPase activator activity|protein binding|nucleoplasm|cytosol|focal adhesion|cell migration|intracellular membrane-bounded organelle|positive regulation of GTPase activity|metal ion binding|regulation of stress fiber assembly	hsa04144,hsa04666	Endocytosis|Fc gamma R-mediated phagocytosis
ASB12	4.488097352199482	7.480162253665802	0.0	0.0285980807833855	-5.127937858757023	0.0080489274820007	0.0180443825286063	Down	0.0	0.0	0.1753952810149449	0.1849199068564889	0.1602210066519346	142689	ankyrin repeat and SOCS box containing 12	GO:0000151,GO:0005515,GO:0005829,GO:0016567,GO:0043687,GO:0061630	ubiquitin ligase complex|protein binding|cytosol|protein ubiquitination|post-translational protein modification|ubiquitin protein ligase activity
ASB2	75.08800853739814	0.0	187.72002134349535	1138.4722355440983	10.15288339288562	1.1653079669337913e-15	1.5630303827668584e-14	Up	1.3040915678973697	1.3267107940676657	0.0	0.0	0.0	51676	ankyrin repeat and SOCS box containing 2	GO:0000151,GO:0005515,GO:0005829,GO:0006511,GO:0007165,GO:0016567,GO:0035556,GO:0035914,GO:0043687,GO:0061630	ubiquitin ligase complex|protein binding|cytosol|ubiquitin-dependent protein catabolic process|signal transduction|protein ubiquitination|intracellular signal transduction|skeletal muscle cell differentiation|post-translational protein modification|ubiquitin protein ligase activity
ASCC2	2842.7717834197274	1992.8359131134969	4117.675588879073	2.066133413511628	1.0469334143178182	1.6849154111277918e-07	9.119650151806148e-07	Up	27.64538944235262	27.12340423850752	15.429488192793931	18.34426676458785	20.467757193485912	84164	activating signal cointegrator 1 complex subunit 2	GO:0005515,GO:0005634,GO:0005654,GO:0006307,GO:0006355,GO:0016607,GO:0043130,GO:0099053	protein binding|nucleus|nucleoplasm|DNA dealkylation involved in DNA repair|regulation of transcription, DNA-templated|nuclear speck|ubiquitin binding|activating signal cointegrator 1 complex
ASCL2	18.15916523700505	29.88389422769457	0.5720717509707611	0.0194407744881178	-5.684770495115499	0.0002737636229574	0.0008672179609739	Down	0.0	0.0165334289050175	0.542470438580145	0.6486240414160377	0.5809764751306431	430	achaete-scute family bHLH transcription factor 2	GO:0000122,GO:0000785,GO:0000977,GO:0000978,GO:0000981,GO:0001227,GO:0001666,GO:0001890,GO:0005634,GO:0005737,GO:0006357,GO:0007423,GO:0010626,GO:0030182,GO:0035019,GO:0045944,GO:0046983,GO:0050767,GO:0060712,GO:0070888,GO:0090575,GO:1990837	negative regulation of transcription by RNA polymerase II|chromatin|RNA polymerase II transcription regulatory region sequence-specific DNA binding|RNA polymerase II cis-regulatory region sequence-specific DNA binding|DNA-binding transcription factor activity, RNA polymerase II-specific|DNA-binding transcription repressor activity, RNA polymerase II-specific|response to hypoxia|placenta developme…			bHLH
ASIC1	712.0408859784774	96.00800714189764	1636.090204233347	17.028428333063427	4.089873380125163	1.0271774877142762e-40	5.917486860257417e-39	Up	7.694036890250588	7.445319633504168	0.686545492700477	0.4028257416499832	0.7416720959114592	41	acid sensing ion channel subunit 1	GO:0001662,GO:0001975,GO:0005515,GO:0005794,GO:0005886,GO:0005887,GO:0006814,GO:0007165,GO:0007613,GO:0008306,GO:0009268,GO:0009986,GO:0010447,GO:0015280,GO:0022839,GO:0034220,GO:0035725,GO:0042391,GO:0044736,GO:0045202,GO:0046929,GO:0050915,GO:0070207,GO:0070588,GO:0071467	behavioral fear response|response to amphetamine|protein binding|Golgi apparatus|plasma membrane|integral component of plasma membrane|sodium ion transport|signal transduction|memory|associative learning|response to pH|cell surface|response to acidic pH|ligand-gated sodium channel activity|ion gated channel activity|ion transmembrane transport|sodium ion transmembrane transport|regulation of memb…	hsa04750	Inflammatory mediator regulation of TRP channels
ASIC3	68.87749027565043	94.66429239723546	30.197287093272887	0.3192288215708992	-1.6473371837397217	0.0030666446547344	0.0076862925535235	Down	0.2646534335942869	0.2970872834358809	1.3805082876124977	1.5300066738814615	0.6908492314155182	9311	acid sensing ion channel subunit 3	GO:0005261,GO:0005272,GO:0005886,GO:0005887,GO:0007165,GO:0007600,GO:0009408,GO:0010447,GO:0015280,GO:0034220,GO:0035725,GO:0042930,GO:0042931,GO:0044736,GO:0048471,GO:0050915,GO:0050965,GO:0050966,GO:0050968	cation channel activity|sodium channel activity|plasma membrane|integral component of plasma membrane|signal transduction|sensory perception|response to heat|response to acidic pH|ligand-gated sodium channel activity|ion transmembrane transport|sodium ion transmembrane transport|enterobactin transport|enterobactin transmembrane transporter activity|acid-sensing ion channel activity|perinuclear re…	hsa04750	Inflammatory mediator regulation of TRP channels
ASNS	4062.203207810077	2195.073727899055	6862.89742767661	3.1264415146522917	1.6445215294638875	0.0250780005494198	0.0490278008400828	Up	49.21136078602339	43.37391237755632	4.986505147999722	20.698863784580933	34.564695609373004	440	asparagine synthetase (glutamine-hydrolyzing)	GO:0001889,GO:0004066,GO:0005515,GO:0005524,GO:0005829,GO:0006529,GO:0006541,GO:0008652,GO:0009416,GO:0009612,GO:0009636,GO:0031427,GO:0032354,GO:0032870,GO:0036499,GO:0042149,GO:0042802,GO:0043066,GO:0043200,GO:0045931,GO:0070981	liver development|asparagine synthase (glutamine-hydrolyzing) activity|protein binding|ATP binding|cytosol|asparagine biosynthetic process|glutamine metabolic process|cellular amino acid biosynthetic process|response to light stimulus|response to mechanical stimulus|response to toxic substance|response to methotrexate|response to follicle-stimulating hormone|cellular response to hormone stimulus|…	hsa00250	Alanine, aspartate and glutamate metabolism
ASPH	12755.346760416223	3364.763157169167	26841.22216528681	7.977160402381722	2.995875287493528	4.6353041214077714e-51	3.787849607037352e-49	Up	29.351776544211077	29.598337904749805	4.35881386482488	5.666538898917175	5.076812608456745	444	aspartate beta-hydroxylase	GO:0004597,GO:0005198,GO:0005509,GO:0005515,GO:0005783,GO:0005789,GO:0005886,GO:0006936,GO:0008307,GO:0009055,GO:0016021,GO:0018215,GO:0022900,GO:0032541,GO:0033017,GO:0034220,GO:0042264,GO:0045862,GO:0062101,GO:0097202,GO:1903779	peptide-aspartate beta-dioxygenase activity|structural molecule activity|calcium ion binding|protein binding|endoplasmic reticulum|endoplasmic reticulum membrane|plasma membrane|muscle contraction|structural constituent of muscle|electron transfer activity|integral component of membrane|protein phosphopantetheinylation|electron transport chain|cortical endoplasmic reticulum|sarcoplasmic reticulum…	hsa04020,hsa04260	Calcium signaling pathway|Cardiac muscle contraction
ASPHD1	231.5064136671687	37.08243759953464	523.1423777686199	14.090434792346068	3.816644224851692	0.0001702192577679	0.0005595576650195	Up	4.115117649949257	3.1093607117539763	0.0979674587810711	0.1001575385218217	0.8542402059931117	253982	aspartate beta-hydroxylase domain containing 1	GO:0016021,GO:0018193,GO:0051213,GO:0055114	integral component of membrane|peptidyl-amino acid modification|dioxygenase activity|oxidation-reduction process
ASRGL1	11.821379365312524	1.1837125575819007	27.77787957690846	23.351823789222944	4.545463324433305	0.0002627126844357	0.0008349498886442	Up	0.1584328093914667	0.2779826149169034	0.0	0.0190157878408547	0.0185354287279036	80150	asparaginase and isoaspartyl peptidase 1	GO:0001917,GO:0003948,GO:0004067,GO:0005634,GO:0005737,GO:0005829,GO:0006508,GO:0006559,GO:0008798,GO:0033345	photoreceptor inner segment|N4-(beta-N-acetylglucosaminyl)-L-asparaginase activity|asparaginase activity|nucleus|cytoplasm|cytosol|proteolysis|L-phenylalanine catabolic process|beta-aspartyl-peptidase activity|asparagine catabolic process via L-aspartate	hsa00250	Alanine, aspartate and glutamate metabolism
ASS1	3722.9532676916633	439.0392042484888	8648.824362856427	19.69651276127208	4.2998683201344745	2.1859694200744192e-11	1.927755788870321e-10	Up	89.2383625543606	83.81042498761344	2.297641504773262	4.657321662797449	11.001336802644348	445	argininosuccinate synthase 1	GO:0000050,GO:0000052,GO:0000053,GO:0001822,GO:0001889,GO:0003723,GO:0004055,GO:0005515,GO:0005524,GO:0005634,GO:0005737,GO:0005741,GO:0005764,GO:0005783,GO:0005829,GO:0006526,GO:0006531,GO:0006953,GO:0007494,GO:0007568,GO:0007584,GO:0007623,GO:0010043,GO:0010046,GO:0015643,GO:0016597,GO:0032355,GO:0042493,GO:0042802,GO:0043204,GO:0045429,GO:0060416,GO:0060539,GO:0070062,GO:0070852,GO:0071222,GO:…	urea cycle|citrulline metabolic process|argininosuccinate metabolic process|kidney development|liver development|RNA binding|argininosuccinate synthase activity|protein binding|ATP binding|nucleus|cytoplasm|mitochondrial outer membrane|lysosome|endoplasmic reticulum|cytosol|arginine biosynthetic process|aspartate metabolic process|acute-phase response|midgut development|aging|response to nutrient…	hsa00220,hsa00250,hsa05418	Arginine biosynthesis|Alanine, aspartate and glutamate metabolism|Fluid shear stress and atherosclerosis
ASTN1	15.687969728414451	26.146616214024093	0.0	0.0081764410804493	-6.934311259691257	3.2250305535931514e-05	0.0001214718421939	Down	0.0	0.0	0.0514041428347233	0.0856424009182857	0.0991312915886712	460	astrotactin 1	GO:0001764,GO:0005575,GO:0005768,GO:0007158,GO:0007626,GO:0009897,GO:0016021,GO:0030136,GO:0043204	neuron migration|cellular_component|endosome|neuron cell-cell adhesion|locomotory behavior|external side of plasma membrane|integral component of membrane|clathrin-coated vesicle|perikaryon
ASXL3	18.742599797677645	29.26832215361669	2.9540162637690783	0.1003003691306023	-3.3176011794466453	0.0097805095623452	0.0214654418011127	Down	0.0057018684950503	0.0	0.039725745628519	0.0197780850205672	0.0567013807840993	80816	ASXL transcriptional regulator 3	GO:0003677,GO:0003682,GO:0006351,GO:0009887,GO:0035517,GO:0042975,GO:0045944,GO:0046872,GO:0051055	DNA binding|chromatin binding|transcription, DNA-templated|animal organ morphogenesis|PR-DUB complex|peroxisome proliferator activated receptor binding|positive regulation of transcription by RNA polymerase II|metal ion binding|negative regulation of lipid biosynthetic process
ATAD3C	108.76254433946887	180.8895260651343	0.5720717509707611	0.0032124645799186	-8.282103737175019	2.0086821868848323e-08	1.2434147946480169e-07	Down	0.0	0.0063540739968817	1.1789930981991907	1.4148159540288132	1.5301178699121465	219293	ATPase family AAA domain containing 3C	GO:0005524,GO:0005739,GO:0007005,GO:0008270,GO:0016887	ATP binding|mitochondrion|mitochondrion organization|zinc ion binding|ATPase activity
ATF3	1583.1334562217646	2456.0577888988064	273.74695720620224	0.1114664660429657	-3.1653183448321767	9.659300717749484e-06	4.004335417482251e-05	Down	1.2286623379932955	2.8784088229056315	9.033254763381528	22.671808594245945	43.57842271182057	467	activating transcription factor 3	GO:0000122,GO:0000785,GO:0000976,GO:0000977,GO:0000978,GO:0000981,GO:0001227,GO:0001228,GO:0003700,GO:0005515,GO:0005634,GO:0005654,GO:0005730,GO:0006094,GO:0006357,GO:0008284,GO:0034198,GO:0035914,GO:0036499,GO:0042802,GO:0042803,GO:0045944,GO:0046982,GO:0061394,GO:0070373,GO:1903984,GO:1990440,GO:1990622,GO:1990837	negative regulation of transcription by RNA polymerase II|chromatin|transcription regulatory region sequence-specific DNA binding|RNA polymerase II transcription regulatory region sequence-specific DNA binding|RNA polymerase II cis-regulatory region sequence-specific DNA binding|DNA-binding transcription factor activity, RNA polymerase II-specific|DNA-binding transcription repressor activity, RNA…			TF_bZIP
ATF5	1395.8114007509555	843.6689879297577	2224.0250199827524	2.635678525218847	1.3981744149758122	2.5251668721711007e-10	1.995187025221475e-09	Up	18.23302414286256	16.415469708922387	8.70330865709931	7.468835943713898	10.81467158891938	22809	activating transcription factor 5	GO:0000785,GO:0000976,GO:0000977,GO:0000981,GO:0001228,GO:0003682,GO:0003700,GO:0005515,GO:0005634,GO:0005654,GO:0005667,GO:0005813,GO:0005829,GO:0006355,GO:0006357,GO:0007623,GO:0008285,GO:0009791,GO:0015631,GO:0019900,GO:0021891,GO:0021930,GO:0035264,GO:0043066,GO:0043565,GO:0045444,GO:0045892,GO:0045893,GO:0045944,GO:0046605,GO:1902750	chromatin|transcription regulatory region sequence-specific DNA binding|RNA polymerase II transcription regulatory region sequence-specific DNA binding|DNA-binding transcription factor activity, RNA polymerase II-specific|DNA-binding transcription activator activity, RNA polymerase II-specific|chromatin binding|DNA-binding transcription factor activity|protein binding|nucleus|nucleoplasm|transcri…			TF_bZIP
ATG10	249.99973218890625	324.51137136220365	138.23227342896018	0.4260063469461117	-1.2310531699774032	4.2181774480299854e-09	2.8829325503899484e-08	Down	0.3580315016665981	0.3941501737254177	1.1517202203113823	1.1780654345062065	1.2894388541596586	83734	autophagy related 10	GO:0005515,GO:0005829,GO:0006497,GO:0006914,GO:0006983,GO:0015031,GO:0016236,GO:0018215,GO:0019777,GO:0031401,GO:0032446	protein binding|cytosol|protein lipidation|autophagy|ER overload response|protein transport|macroautophagy|protein phosphopantetheinylation|Atg12 transferase activity|positive regulation of protein modification process|protein modification by small protein conjugation	hsa04136,hsa04140	Autophagy - other|Autophagy - animal
ATG14	1170.642036859512	1513.722407557584	656.0214808124048	0.4334001899009128	-1.20622830931677	1.6767851735216135e-08	1.0500683827184917e-07	Down	2.8921403228491527	3.013824196854715	11.321573745779167	7.697640227005447	9.031420594376254	22863	autophagy related 14	GO:0000045,GO:0000421,GO:0000423,GO:0001932,GO:0001933,GO:0001934,GO:0005515,GO:0005776,GO:0005789,GO:0005829,GO:0005930,GO:0008333,GO:0009267,GO:0010608,GO:0016236,GO:0016240,GO:0034045,GO:0035032,GO:0042149,GO:0043552,GO:0044233,GO:0045335,GO:0051020,GO:0061635,GO:0090207,GO:0097629,GO:0097632,GO:0098780	autophagosome assembly|autophagosome membrane|mitophagy|regulation of protein phosphorylation|negative regulation of protein phosphorylation|positive regulation of protein phosphorylation|protein binding|autophagosome|endoplasmic reticulum membrane|cytosol|axoneme|endosome to lysosome transport|cellular response to starvation|posttranscriptional regulation of gene expression|macroautophagy|autoph…	hsa04140,hsa05010,hsa05014,hsa05016,hsa05017,hsa05022,hsa05131,hsa05167	Autophagy - animal|Alzheimer disease|Amyotrophic lateral sclerosis|Huntington disease|Spinocerebellar ataxia|Pathways of neurodegeneration - multiple diseases|Shigellosis|Kaposi sarcoma-associated herpesvirus infection
ATG16L2	149.76463243164184	72.12542082220591	266.2234498457958	3.6917762947391775	1.8843151347148708	9.003447328268092e-05	0.0003124298038953	Up	0.8059131702745737	0.8030108181191167	0.4601110135355903	0.1754022249576428	0.2671427771810094	89849	autophagy related 16 like 2	GO:0000045,GO:0000421,GO:0005654,GO:0005776,GO:0005829,GO:0006914,GO:0015031,GO:0039689	autophagosome assembly|autophagosome membrane|nucleoplasm|autophagosome|cytosol|autophagy|protein transport|negative stranded viral RNA replication	hsa04140	Autophagy - animal
ATG9B	721.0452387847265	1198.5911139598572	4.726426022030523	0.0039017586154204	-8.001659757127197	2.0641239308796162e-30	7.701282239381117e-29	Down	0.046331369748614	0.0	10.06850420478775	5.565756234223922	8.523604823917433	285973	autophagy related 9B	GO:0000045,GO:0000407,GO:0000421,GO:0000422,GO:0005776,GO:0016021,GO:0031410,GO:0034497,GO:0044805	autophagosome assembly|phagophore assembly site|autophagosome membrane|autophagy of mitochondrion|autophagosome|integral component of membrane|cytoplasmic vesicle|protein localization to phagophore assembly site|late nucleophagy	hsa04136,hsa04137,hsa04140	Autophagy - other|Mitophagy - animal|Autophagy - animal
ATOH8	171.8437535216764	11.105091312989984	412.9517468347061	37.023751021757015	5.210379162606482	2.5024491200297332e-11	2.1927054177603188e-10	Up	1.4195719507969569	1.3130698308798143	0.0384207851047606	0.0120021270420148	0.1013908176027361	84913	atonal bHLH transcription factor 8	GO:0000785,GO:0000978,GO:0000981,GO:0001704,GO:0001937,GO:0003700,GO:0005634,GO:0005654,GO:0005737,GO:0006357,GO:0010595,GO:0010629,GO:0016607,GO:0030182,GO:0033613,GO:0035148,GO:0045603,GO:0045892,GO:0045893,GO:0046983,GO:0051450,GO:0060395,GO:0070888,GO:1902895	chromatin|RNA polymerase II cis-regulatory region sequence-specific DNA binding|DNA-binding transcription factor activity, RNA polymerase II-specific|formation of primary germ layer|negative regulation of endothelial cell proliferation|DNA-binding transcription factor activity|nucleus|nucleoplasm|cytoplasm|regulation of transcription by RNA polymerase II|positive regulation of endothelial cell mi…
ATP10D	4259.876400056101	5658.012252111056	2162.6726219736674	0.3822306668271893	-1.3874845627660573	0.0001434270428463	0.0004790246593152	Down	6.605128540722348	8.443396260669978	19.91858359617468	22.678047183452435	38.10558090734185	57205	ATPase phospholipid transporting 10D (putative)	GO:0000287,GO:0005515,GO:0005524,GO:0005654,GO:0005783,GO:0005789,GO:0005886,GO:0005887,GO:0006812,GO:0016021,GO:0034220,GO:0045332,GO:0140326,GO:0140351,GO:1990531	magnesium ion binding|protein binding|ATP binding|nucleoplasm|endoplasmic reticulum|endoplasmic reticulum membrane|plasma membrane|integral component of plasma membrane|cation transport|integral component of membrane|ion transmembrane transport|phospholipid translocation|ATPase-coupled intramembrane lipid transporter activity|glycosylceramide flippase activity|phospholipid-translocating ATPase co…
ATP11C	1199.0705703202395	570.9946252863418	2141.184487871087	3.749588224571717	1.906732169211988	4.394792654161018e-22	9.862701842979862e-21	Up	5.686741374620232	6.353728693840232	2.4457903883892937	1.7921864589192154	2.366786593984207	286410	ATPase phospholipid transporting 11C	GO:0000287,GO:0002329,GO:0005515,GO:0005524,GO:0005765,GO:0005783,GO:0005789,GO:0005802,GO:0005886,GO:0005887,GO:0034220,GO:0045332,GO:0045579,GO:0055037,GO:0090555,GO:0140326,GO:0140331,GO:0140346	magnesium ion binding|pre-B cell differentiation|protein binding|ATP binding|lysosomal membrane|endoplasmic reticulum|endoplasmic reticulum membrane|trans-Golgi network|plasma membrane|integral component of plasma membrane|ion transmembrane transport|phospholipid translocation|positive regulation of B cell differentiation|recycling endosome|phosphatidylethanolamine flippase activity|ATPase-couple…
ATP12A	48.506357946728365	80.84392991121392	0.0	0.0026460948208752	-8.561919524196098	7.1899097112469285e-06	3.0409980989679e-05	Down	0.0	0.0	1.1427751873406482	0.3942552233559496	0.0975079188030069	479	ATPase H+/K+ transporting non-gastric alpha2 subunit	GO:0005391,GO:0005524,GO:0005886,GO:0005889,GO:0006883,GO:0008900,GO:0010248,GO:0030007,GO:0034220,GO:0036376,GO:0046872,GO:1902600,GO:1990573	sodium:potassium-exchanging ATPase activity|ATP binding|plasma membrane|potassium:proton exchanging ATPase complex|cellular sodium ion homeostasis|potassium:proton exchanging ATPase activity|establishment or maintenance of transmembrane electrochemical gradient|cellular potassium ion homeostasis|ion transmembrane transport|sodium ion export across plasma membrane|metal ion binding|proton transmem…	hsa00190	Oxidative phosphorylation
ATP13A3	3366.771830610696	2318.5775385340985	4939.063268725594	2.1301478104056737	1.0909535421602996	0.0078533759742392	0.0176533653982151	Up	9.512227353688983	10.054019652303491	3.7141588982670464	6.293151357936868	8.749437031939822	79572	ATPase 13A3	GO:0005524,GO:0006812,GO:0006874,GO:0016020,GO:0016021,GO:0016887,GO:0046872	ATP binding|cation transport|cellular calcium ion homeostasis|membrane|integral component of membrane|ATPase activity|metal ion binding
ATP1A4	40.26466363501012	67.10777272501689	0.0	0.003186536075121	-8.293795290912307	3.77444568754473e-08	2.2646674125268377e-07	Down	0.0	0.0	0.5110049233028313	0.4278109168817073	0.5165869904502115	480	ATPase Na+/K+ transporting subunit alpha 4	GO:0005391,GO:0005515,GO:0005524,GO:0005886,GO:0005887,GO:0005890,GO:0006811,GO:0006813,GO:0006814,GO:0006883,GO:0007166,GO:0007283,GO:0009566,GO:0010248,GO:0019829,GO:0019900,GO:0030007,GO:0030317,GO:0030641,GO:0034220,GO:0035725,GO:0036376,GO:0042391,GO:0045121,GO:0046872,GO:0071805,GO:0097225,GO:0097733,GO:0120200,GO:0150104,GO:1902600,GO:1903779,GO:1990573	sodium:potassium-exchanging ATPase activity|protein binding|ATP binding|plasma membrane|integral component of plasma membrane|sodium:potassium-exchanging ATPase complex|ion transport|potassium ion transport|sodium ion transport|cellular sodium ion homeostasis|cell surface receptor signaling pathway|spermatogenesis|fertilization|establishment or maintenance of transmembrane electrochemical gradien…	hsa04022,hsa04024,hsa04260,hsa04261,hsa04911,hsa04918,hsa04919,hsa04925,hsa04960,hsa04961,hsa04964,hsa04970,hsa04971,hsa04972,hsa04973,hsa04974,hsa04976,hsa04978	cGMP-PKG signaling pathway|cAMP signaling pathway|Cardiac muscle contraction|Adrenergic signaling in cardiomyocytes|Insulin secretion|Thyroid hormone synthesis|Thyroid hormone signaling pathway|Aldosterone synthesis and secretion|Aldosterone-regulated sodium reabsorption|Endocrine and other factor-regulated calcium reabsorption|Proximal tubule bicarbonate reclamation|Salivary secretion|Gastric ac…
ATP1B1	4992.178698408321	7865.451871839827	682.2689382610562	0.0867427191857709	-3.527113520676332	2.92219826889229e-05	0.0001110671718176	Down	7.254382306002243	6.005081643854448	233.908721836482	59.72464228754411	24.84826452384717	481	ATPase Na+/K+ transporting subunit beta 1	GO:0001666,GO:0001671,GO:0005515,GO:0005886,GO:0005890,GO:0005901,GO:0006874,GO:0006883,GO:0007155,GO:0008022,GO:0010248,GO:0010468,GO:0010882,GO:0014704,GO:0016020,GO:0016323,GO:0016324,GO:0016328,GO:0019901,GO:0023026,GO:0030007,GO:0030315,GO:0030674,GO:0031090,GO:0032781,GO:0034220,GO:0035725,GO:0036126,GO:0036376,GO:0042383,GO:0044861,GO:0046034,GO:0046982,GO:0050821,GO:0050900,GO:0051117,GO:…	response to hypoxia|ATPase activator activity|protein binding|plasma membrane|sodium:potassium-exchanging ATPase complex|caveola|cellular calcium ion homeostasis|cellular sodium ion homeostasis|cell adhesion|protein C-terminus binding|establishment or maintenance of transmembrane electrochemical gradient|regulation of gene expression|regulation of cardiac muscle contraction by calcium ion signali…	hsa04022,hsa04024,hsa04260,hsa04261,hsa04911,hsa04918,hsa04919,hsa04925,hsa04960,hsa04961,hsa04964,hsa04970,hsa04971,hsa04972,hsa04973,hsa04974,hsa04976,hsa04978	cGMP-PKG signaling pathway|cAMP signaling pathway|Cardiac muscle contraction|Adrenergic signaling in cardiomyocytes|Insulin secretion|Thyroid hormone synthesis|Thyroid hormone signaling pathway|Aldosterone synthesis and secretion|Aldosterone-regulated sodium reabsorption|Endocrine and other factor-regulated calcium reabsorption|Proximal tubule bicarbonate reclamation|Salivary secretion|Gastric ac…
ATP1B3	2377.7944739141685	1414.4558007390356	3822.802483676869	2.7025966402510475	1.434346207198835	0.0013563904277072	0.0037074507309591	Up	44.88616087575569	44.225758625330286	11.806122734235196	27.301122065159785	27.985316149623603	483	ATPase Na+/K+ transporting subunit beta 3	GO:0001671,GO:0005515,GO:0005886,GO:0005890,GO:0005901,GO:0006883,GO:0010248,GO:0030007,GO:0030674,GO:0032781,GO:0034220,GO:0035725,GO:0036126,GO:0036376,GO:0042470,GO:0050821,GO:0050900,GO:0051117,GO:0070062,GO:0071805,GO:0072659,GO:0086009,GO:1901018,GO:1903278,GO:1903288,GO:1903779,GO:1990573	ATPase activator activity|protein binding|plasma membrane|sodium:potassium-exchanging ATPase complex|caveola|cellular sodium ion homeostasis|establishment or maintenance of transmembrane electrochemical gradient|cellular potassium ion homeostasis|protein-macromolecule adaptor activity|positive regulation of ATPase activity|ion transmembrane transport|sodium ion transmembrane transport|sperm flage…	hsa04022,hsa04024,hsa04260,hsa04261,hsa04911,hsa04918,hsa04919,hsa04925,hsa04960,hsa04961,hsa04964,hsa04970,hsa04971,hsa04972,hsa04973,hsa04974,hsa04976,hsa04978	cGMP-PKG signaling pathway|cAMP signaling pathway|Cardiac muscle contraction|Adrenergic signaling in cardiomyocytes|Insulin secretion|Thyroid hormone synthesis|Thyroid hormone signaling pathway|Aldosterone synthesis and secretion|Aldosterone-regulated sodium reabsorption|Endocrine and other factor-regulated calcium reabsorption|Proximal tubule bicarbonate reclamation|Salivary secretion|Gastric ac…
ATP23	66.51804365496237	94.5706683716045	24.43910657999916	0.2584847280858869	-1.9518490498040828	0.0004774050333664	0.0014379531413657	Down	0.3998390609395169	0.3497456114522937	2.8292639253533425	1.9283417447503823	1.2109153341948076	91419	ATP23 metallopeptidase and ATP synthase assembly factor homolog	GO:0004222,GO:0004677,GO:0005515,GO:0005829,GO:0005886,GO:0005958,GO:0006303,GO:0006468,GO:0030054,GO:0031314,GO:0033615,GO:0034982,GO:0043231,GO:0046872	metalloendopeptidase activity|DNA-dependent protein kinase activity|protein binding|cytosol|plasma membrane|DNA-dependent protein kinase-DNA ligase 4 complex|double-strand break repair via nonhomologous end joining|protein phosphorylation|cell junction|extrinsic component of mitochondrial inner membrane|mitochondrial proton-transporting ATP synthase complex assembly|mitochondrial protein processi…
ATP2A2	11967.297900909727	5175.444225208543	22155.07841446152	4.280787587816548	2.097876250950279	4.6139952741025545e-15	5.829918734571934e-14	Up	72.78685787319935	76.73169797709474	18.137061934792296	27.57114550426452	25.57787465123937	488	ATPase sarcoplasmic/endoplasmic reticulum Ca2+ transporting 2	GO:0002026,GO:0003009,GO:0005388,GO:0005509,GO:0005515,GO:0005524,GO:0005783,GO:0005789,GO:0005887,GO:0006874,GO:0006984,GO:0006996,GO:0007155,GO:0008544,GO:0008553,GO:0010460,GO:0010882,GO:0012506,GO:0014883,GO:0014898,GO:0016020,GO:0016529,GO:0016887,GO:0019899,GO:0031095,GO:0031234,GO:0031775,GO:0032469,GO:0032470,GO:0032496,GO:0032991,GO:0033017,GO:0033292,GO:0034220,GO:0034599,GO:0034605,GO:…	regulation of the force of heart contraction|skeletal muscle contraction|calcium transmembrane transporter activity, phosphorylative mechanism|calcium ion binding|protein binding|ATP binding|endoplasmic reticulum|endoplasmic reticulum membrane|integral component of plasma membrane|cellular calcium ion homeostasis|ER-nucleus signaling pathway|organelle organization|cell adhesion|epidermis developm…	hsa04020,hsa04022,hsa04024,hsa04260,hsa04261,hsa04919,hsa04972,hsa05010,hsa05017,hsa05022,hsa05410,hsa05412,hsa05414	Calcium signaling pathway|cGMP-PKG signaling pathway|cAMP signaling pathway|Cardiac muscle contraction|Adrenergic signaling in cardiomyocytes|Thyroid hormone signaling pathway|Pancreatic secretion|Alzheimer disease|Spinocerebellar ataxia|Pathways of neurodegeneration - multiple diseases|Hypertrophic cardiomyopathy|Arrhythmogenic right ventricular cardiomyopathy|Dilated cardiomyopathy
ATP2A3	73.09995727122312	40.18225850087746	122.47650542674162	3.0442437702088823	1.6060838884046404	0.0079016369874769	0.0177512346845515	Up	0.4923780852317298	0.3221568483383508	0.18438774129699	0.0924282358359051	0.2741973039510667	489	ATPase sarcoplasmic/endoplasmic reticulum Ca2+ transporting 3	GO:0005388,GO:0005524,GO:0005783,GO:0005789,GO:0006816,GO:0006874,GO:0006919,GO:0008553,GO:0008656,GO:0015085,GO:0016021,GO:0016529,GO:0016887,GO:0030899,GO:0031090,GO:0031095,GO:0031965,GO:0033017,GO:0034220,GO:0044325,GO:0046872,GO:0070059,GO:0070588,GO:0150104,GO:1900121,GO:1902600,GO:1903515,GO:1903779	calcium transmembrane transporter activity, phosphorylative mechanism|ATP binding|endoplasmic reticulum|endoplasmic reticulum membrane|calcium ion transport|cellular calcium ion homeostasis|activation of cysteine-type endopeptidase activity involved in apoptotic process|proton-exporting ATPase activity, phosphorylative mechanism|cysteine-type endopeptidase activator activity involved in apoptotic…	hsa04020,hsa04022,hsa04024,hsa04260,hsa04261,hsa04919,hsa04972,hsa05010,hsa05017,hsa05022,hsa05410,hsa05412,hsa05414	Calcium signaling pathway|cGMP-PKG signaling pathway|cAMP signaling pathway|Cardiac muscle contraction|Adrenergic signaling in cardiomyocytes|Thyroid hormone signaling pathway|Pancreatic secretion|Alzheimer disease|Spinocerebellar ataxia|Pathways of neurodegeneration - multiple diseases|Hypertrophic cardiomyopathy|Arrhythmogenic right ventricular cardiomyopathy|Dilated cardiomyopathy
ATP2B1	3696.072483941277	1507.8279810229008	6978.439238318842	4.628350286178022	2.21049805567446	2.6930416710379226e-58	2.811984344842098e-56	Up	18.73088001055445	19.977680228031264	5.547771270152037	6.010880490787432	5.5680489993861295	490	ATPase plasma membrane Ca2+ transporting 1	GO:0001772,GO:0001818,GO:0003056,GO:0003407,GO:0005388,GO:0005515,GO:0005516,GO:0005524,GO:0005654,GO:0005886,GO:0005887,GO:0006874,GO:0007420,GO:0007568,GO:0008217,GO:0009409,GO:0009898,GO:0015085,GO:0016020,GO:0016323,GO:0016324,GO:0016887,GO:0019829,GO:0030165,GO:0030501,GO:0032591,GO:0032809,GO:0034220,GO:0043231,GO:0045121,GO:0046872,GO:0051480,GO:0051481,GO:0051928,GO:0070062,GO:0071305,GO:…	immunological synapse|negative regulation of cytokine production|regulation of vascular associated smooth muscle contraction|neural retina development|calcium transmembrane transporter activity, phosphorylative mechanism|protein binding|calmodulin binding|ATP binding|nucleoplasm|plasma membrane|integral component of plasma membrane|cellular calcium ion homeostasis|brain development|aging|regulati…	hsa04020,hsa04022,hsa04024,hsa04261,hsa04925,hsa04961,hsa04970,hsa04972,hsa04978	Calcium signaling pathway|cGMP-PKG signaling pathway|cAMP signaling pathway|Adrenergic signaling in cardiomyocytes|Aldosterone synthesis and secretion|Endocrine and other factor-regulated calcium reabsorption|Salivary secretion|Pancreatic secretion|Mineral absorption
ATP2B3	4.518631017631138	0.5912646772705474	10.409680528172029	17.50590715060853	4.129769918594619	0.0139505106002723	0.0293987214275677	Up	0.0161007478530124	0.0309838787556433	0.0029212564550154	0.0	0.0026685247584919	492	ATPase plasma membrane Ca2+ transporting 3	GO:0005388,GO:0005515,GO:0005516,GO:0005524,GO:0005886,GO:0005887,GO:0006874,GO:0015085,GO:0019829,GO:0030165,GO:0034220,GO:0043231,GO:0046872,GO:0051480,GO:0098793,GO:0098978,GO:0098982,GO:0099509,GO:1903561,GO:1903779,GO:1905056,GO:1990034	calcium transmembrane transporter activity, phosphorylative mechanism|protein binding|calmodulin binding|ATP binding|plasma membrane|integral component of plasma membrane|cellular calcium ion homeostasis|calcium ion transmembrane transporter activity|ATPase-coupled cation transmembrane transporter activity|PDZ domain binding|ion transmembrane transport|intracellular membrane-bounded organelle|met…	hsa04020,hsa04022,hsa04024,hsa04261,hsa04925,hsa04961,hsa04970,hsa04972,hsa04978	Calcium signaling pathway|cGMP-PKG signaling pathway|cAMP signaling pathway|Adrenergic signaling in cardiomyocytes|Aldosterone synthesis and secretion|Endocrine and other factor-regulated calcium reabsorption|Salivary secretion|Pancreatic secretion|Mineral absorption
ATP2C1	5713.463018364206	3183.661547511076	9508.1652246439	2.986547836536505	1.5784788300940802	7.658798159650541e-44	4.818313352657134e-42	Up	46.810500017152265	50.52895034717529	21.88567613332888	22.18189164433968	22.73189827934841	27032	ATPase secretory pathway Ca2+ transporting 1	GO:0000139,GO:0005388,GO:0005524,GO:0005783,GO:0005794,GO:0005802,GO:0005886,GO:0006816,GO:0006828,GO:0006874,GO:0008544,GO:0008553,GO:0015410,GO:0016020,GO:0016021,GO:0016339,GO:0016887,GO:0031532,GO:0032468,GO:0032472,GO:0034220,GO:0043123,GO:0046872,GO:0070588,GO:0071421,GO:1902600	Golgi membrane|calcium transmembrane transporter activity, phosphorylative mechanism|ATP binding|endoplasmic reticulum|Golgi apparatus|trans-Golgi network|plasma membrane|calcium ion transport|manganese ion transport|cellular calcium ion homeostasis|epidermis development|proton-exporting ATPase activity, phosphorylative mechanism|manganese transmembrane transporter activity, phosphorylative mecha…
ATP5MC1	1086.780492222204	717.7450534811427	1640.3336503337964	2.2852882999438027	1.1923761795776158	1.8113669777071388e-05	7.167293125474879e-05	Up	70.83626045241253	51.83229961722993	30.189532112577144	41.76065090975048	37.62196466482487	516	ATP synthase membrane subunit c locus 1	GO:0000276,GO:0005515,GO:0005739,GO:0005743,GO:0005753,GO:0006754,GO:0008289,GO:0015986,GO:0016021,GO:0042407,GO:0042776,GO:0045263,GO:0046933	mitochondrial proton-transporting ATP synthase complex, coupling factor F(o)|protein binding|mitochondrion|mitochondrial inner membrane|mitochondrial proton-transporting ATP synthase complex|ATP biosynthetic process|lipid binding|ATP synthesis coupled proton transport|integral component of membrane|cristae formation|mitochondrial ATP synthesis coupled proton transport|proton-transporting ATP synt…	hsa00190,hsa04714,hsa05010,hsa05012,hsa05014,hsa05016,hsa05020,hsa05022	Oxidative phosphorylation|Thermogenesis|Alzheimer disease|Parkinson disease|Amyotrophic lateral sclerosis|Huntington disease|Prion disease|Pathways of neurodegeneration - multiple diseases
ATP6AP1L	101.13765783900884	138.63446812835738	44.892442404986056	0.3234961993620143	-1.6281793322639653	9.266285224614237e-05	0.0003205887359348	Down	0.1709745510731406	0.1169845952302609	0.6741886694179469	0.4380115145349476	0.7178752779057516	92270	ATPase H+ transporting accessory protein 1 like	GO:0016021,GO:0030641,GO:0033180,GO:0033181,GO:1902600	integral component of membrane|regulation of cellular pH|proton-transporting V-type ATPase, V1 domain|plasma membrane proton-transporting V-type ATPase complex|proton transmembrane transport
ATP6V1E2	110.24153090776568	139.55912237259764	66.26514371051779	0.4745822377632521	-1.0752699892362625	0.0039129374659013	0.0095186746056126	Down	0.4513430529964477	0.4497865545133162	1.2722182585147117	0.9784842112891626	1.6510582429788472	90423	ATPase H+ transporting V1 subunit E2	GO:0001669,GO:0005515,GO:0005829,GO:0008286,GO:0008553,GO:0016241,GO:0033178,GO:0033572,GO:0034220,GO:0046961,GO:0090383,GO:1902600	acrosomal vesicle|protein binding|cytosol|insulin receptor signaling pathway|proton-exporting ATPase activity, phosphorylative mechanism|regulation of macroautophagy|proton-transporting two-sector ATPase complex, catalytic domain|transferrin transport|ion transmembrane transport|proton-transporting ATPase activity, rotational mechanism|phagosome acidification|proton transmembrane transport	hsa00190,hsa04145,hsa04150,hsa04721,hsa04966,hsa05110,hsa05120,hsa05165,hsa05323	Oxidative phosphorylation|Phagosome|mTOR signaling pathway|Synaptic vesicle cycle|Collecting duct acid secretion|Vibrio cholerae infection|Epithelial cell signaling in Helicobacter pylori infection|Human papillomavirus infection|Rheumatoid arthritis
ATP6V1G2	72.35788431503455	23.715198883720287	145.32191246200597	6.13828085390116	2.6178346570883217	7.081900363091624e-11	5.92562347576214e-10	Up	2.1192378341344007	2.1054166268344217	0.6189611828592053	0.4394431727570925	0.3598075898031756	534	ATPase H+ transporting V1 subunit G2	GO:0005515,GO:0005829,GO:0008286,GO:0016241,GO:0016471,GO:0033572,GO:0034220,GO:0042470,GO:0042626,GO:0090383,GO:1902600	protein binding|cytosol|insulin receptor signaling pathway|regulation of macroautophagy|vacuolar proton-transporting V-type ATPase complex|transferrin transport|ion transmembrane transport|melanosome|ATPase-coupled transmembrane transporter activity|phagosome acidification|proton transmembrane transport	hsa00190,hsa04145,hsa04150,hsa04721,hsa04966,hsa05110,hsa05120,hsa05165,hsa05323	Oxidative phosphorylation|Phagosome|mTOR signaling pathway|Synaptic vesicle cycle|Collecting duct acid secretion|Vibrio cholerae infection|Epithelial cell signaling in Helicobacter pylori infection|Human papillomavirus infection|Rheumatoid arthritis
ATP8B2	2858.109345252876	860.20470973553	5854.966298528897	6.806041481136353	2.7668159441985045	1.0963531077853503e-32	4.579101480183479e-31	Up	19.60111588440267	19.8592544334776	3.178754602077698	4.295299731692735	4.373493601014192	57198	ATPase phospholipid transporting 8B2	GO:0000287,GO:0005524,GO:0005789,GO:0005794,GO:0005802,GO:0005886,GO:0005887,GO:0007030,GO:0034220,GO:0045332,GO:0140326,GO:0140345	magnesium ion binding|ATP binding|endoplasmic reticulum membrane|Golgi apparatus|trans-Golgi network|plasma membrane|integral component of plasma membrane|Golgi organization|ion transmembrane transport|phospholipid translocation|ATPase-coupled intramembrane lipid transporter activity|phosphatidylcholine flippase activity
ATP8B4	39.73607165042881	0.3055605372779358	98.88183832015513	307.8790119573037	8.266219712314452	3.688322258707477e-10	2.8645461509259104e-09	Up	0.1943429190534252	0.1783968992110596	0.0	0.0022789646812685	0.0	79895	ATPase phospholipid transporting 8B4 (putative)	GO:0000287,GO:0005524,GO:0005794,GO:0005802,GO:0005886,GO:0007030,GO:0016021,GO:0035579,GO:0043312,GO:0045332,GO:0070821,GO:0140326	magnesium ion binding|ATP binding|Golgi apparatus|trans-Golgi network|plasma membrane|Golgi organization|integral component of membrane|specific granule membrane|neutrophil degranulation|phospholipid translocation|tertiary granule membrane|ATPase-coupled intramembrane lipid transporter activity
AUNIP	65.42996732424258	92.8820844989586	24.251791562168624	0.2613122959105517	-1.93615308338743	0.0120129353865027	0.0257522806489101	Down	0.1268450798130033	0.3051218963208494	0.4948068716329338	1.5421142246232862	1.3244615753898172	79000	aurora kinase A and ninein interacting protein	GO:0000724,GO:0000922,GO:0003684,GO:0005515,GO:0005634,GO:0005737,GO:0005813,GO:0007051,GO:0090734,GO:2001033	double-strand break repair via homologous recombination|spindle pole|damaged DNA binding|protein binding|nucleus|cytoplasm|centrosome|spindle organization|site of DNA damage|negative regulation of double-strand break repair via nonhomologous end joining
AURKB	171.60692387502053	85.91536201228878	300.14426666911817	3.4951712458193445	1.8053631421363352	0.0207022072227342	0.0415148556683157	Up	4.0813249774692455	4.749320686587928	1.8417553521407828	2.847039076323189	0.4509569720717729	9212	aurora kinase B	GO:0000122,GO:0000776,GO:0000779,GO:0002903,GO:0004674,GO:0004712,GO:0005515,GO:0005524,GO:0005634,GO:0005654,GO:0005819,GO:0005829,GO:0005876,GO:0006468,GO:0006511,GO:0007051,GO:0007052,GO:0007094,GO:0007568,GO:0008283,GO:0008608,GO:0009838,GO:0010369,GO:0016570,GO:0019900,GO:0030496,GO:0031145,GO:0031616,GO:0032091,GO:0032133,GO:0032212,GO:0032465,GO:0032466,GO:0032467,GO:0034501,GO:0034644,GO:…	negative regulation of transcription by RNA polymerase II|kinetochore|condensed chromosome, centromeric region|negative regulation of B cell apoptotic process|protein serine/threonine kinase activity|protein serine/threonine/tyrosine kinase activity|protein binding|ATP binding|nucleus|nucleoplasm|spindle|cytosol|spindle microtubule|protein phosphorylation|ubiquitin-dependent protein catabolic pro…
AURKC	87.89691453199644	137.16688218782005	13.991963048261027	0.1018913420223567	-3.294896627800555	6.262331159747656e-12	5.852107602110985e-11	Down	0.3262447730106743	0.2242204741913334	4.4901792608596525	3.732529979907247	2.8503426823794684	6795	aurora kinase C	GO:0000793,GO:0004672,GO:0004712,GO:0005515,GO:0005524,GO:0005634,GO:0005737,GO:0005819,GO:0005876,GO:0006468,GO:0007052,GO:0007283,GO:0008608,GO:0016570,GO:0030496,GO:0031616,GO:0032133,GO:0032465,GO:0032467,GO:0035174,GO:0035404,GO:0048599,GO:0051233,GO:0051256,GO:0051301,GO:0051321,GO:0106310,GO:0106311	condensed chromosome|protein kinase activity|protein serine/threonine/tyrosine kinase activity|protein binding|ATP binding|nucleus|cytoplasm|spindle|spindle microtubule|protein phosphorylation|mitotic spindle organization|spermatogenesis|attachment of spindle microtubules to kinetochore|histone modification|midbody|spindle pole centrosome|chromosome passenger complex|regulation of cytokinesis|pos…
AUTS2	908.2908222532108	1455.9432790590713	86.81213704441997	0.0595713466976862	-4.0692376160866885	2.640667560303971e-72	4.1794818354453166e-70	Down	0.1017820484676447	0.0757818141914058	2.2292228831356584	1.767730537176795	2.119503698762133	26053	activator of transcription and developmental regulator AUTS2	GO:0001764,GO:0003682,GO:0005515,GO:0005575,GO:0005634,GO:0005737,GO:0010592,GO:0015629,GO:0030426,GO:0031532,GO:0035022,GO:0045944,GO:0048675,GO:0051571,GO:0097484,GO:2000620	neuron migration|chromatin binding|protein binding|cellular_component|nucleus|cytoplasm|positive regulation of lamellipodium assembly|actin cytoskeleton|growth cone|actin cytoskeleton reorganization|positive regulation of Rac protein signal transduction|positive regulation of transcription by RNA polymerase II|axon extension|positive regulation of histone H3-K4 methylation|dendrite extension|posi…
AVIL	56.51933203329471	24.36394815940641	104.75240784412716	4.293508821932551	2.102157156102675	1.058339469982747e-05	4.3550060948715335e-05	Up	0.5751162940592339	0.4951202997712542	0.19770980520101	0.1049951199098962	0.2107058285877828	10677	advillin	GO:0003779,GO:0005515,GO:0005546,GO:0005737,GO:0005884,GO:0005925,GO:0007015,GO:0007399,GO:0008154,GO:0010592,GO:0010976,GO:0015629,GO:0030027,GO:0030424,GO:0042995,GO:0043005,GO:0051014,GO:0051015,GO:0051016,GO:0060271,GO:0071933,GO:1900480	actin binding|protein binding|phosphatidylinositol-4,5-bisphosphate binding|cytoplasm|actin filament|focal adhesion|actin filament organization|nervous system development|actin polymerization or depolymerization|positive regulation of lamellipodium assembly|positive regulation of neuron projection development|actin cytoskeleton|lamellipodium|axon|cell projection|neuron projection|actin filament s…
AXIN2	120.4519153580152	164.54122016805198	54.31795814296012	0.3303381330739015	-1.5979845760021774	0.0174238117793867	0.0356829792855977	Down	0.1375963285203469	0.2967439987089654	1.5340523626497484	0.6728399561219955	0.5190126835505794	8313	axin 2	GO:0001756,GO:0001934,GO:0001957,GO:0003139,GO:0003413,GO:0005515,GO:0005634,GO:0005737,GO:0005813,GO:0005829,GO:0008013,GO:0008283,GO:0008285,GO:0010718,GO:0010942,GO:0016055,GO:0019899,GO:0030282,GO:0030877,GO:0031625,GO:0032423,GO:0034613,GO:0042476,GO:0043570,GO:0045668,GO:0048255,GO:0061181,GO:0070411,GO:0070602,GO:0090090,GO:0090263,GO:1904837	somitogenesis|positive regulation of protein phosphorylation|intramembranous ossification|secondary heart field specification|chondrocyte differentiation involved in endochondral bone morphogenesis|protein binding|nucleus|cytoplasm|centrosome|cytosol|beta-catenin binding|cell population proliferation|negative regulation of cell population proliferation|positive regulation of epithelial to mesench…	hsa04310,hsa04390,hsa04550,hsa04934,hsa05010,hsa05022,hsa05165,hsa05200,hsa05210,hsa05213,hsa05217,hsa05224,hsa05225,hsa05226	Wnt signaling pathway|Hippo signaling pathway|Signaling pathways regulating pluripotency of stem cells|Cushing syndrome|Alzheimer disease|Pathways of neurodegeneration - multiple diseases|Human papillomavirus infection|Pathways in cancer|Colorectal cancer|Endometrial cancer|Basal cell carcinoma|Breast cancer|Hepatocellular carcinoma|Gastric cancer
AXL	8001.900238463072	5250.731963369623	12128.65265110325	2.309876309084269	1.207815599239393	3.459190878603212e-05	0.0001296420589498	Up	53.1172379836043	53.994566885472594	22.81518429404936	35.55921510911851	36.26933608980288	558	AXL receptor tyrosine kinase	GO:0001618,GO:0001764,GO:0001779,GO:0001786,GO:0001961,GO:0001974,GO:0004713,GO:0004714,GO:0005515,GO:0005524,GO:0005615,GO:0005886,GO:0005887,GO:0006909,GO:0006954,GO:0007165,GO:0007169,GO:0007275,GO:0007283,GO:0007399,GO:0009986,GO:0015629,GO:0016477,GO:0018108,GO:0021885,GO:0030168,GO:0031100,GO:0031668,GO:0032036,GO:0032689,GO:0032720,GO:0032825,GO:0032940,GO:0033674,GO:0034101,GO:0034446,GO:…	virus receptor activity|neuron migration|natural killer cell differentiation|phosphatidylserine binding|positive regulation of cytokine-mediated signaling pathway|blood vessel remodeling|protein tyrosine kinase activity|transmembrane receptor protein tyrosine kinase activity|protein binding|ATP binding|extracellular space|plasma membrane|integral component of plasma membrane|phagocytosis|inflamma…	hsa01521	EGFR tyrosine kinase inhibitor resistance
AZI2	2085.4402692400668	1381.1014255687646	3141.948534747021	2.2751559096630625	1.1859654122962375	1.5899902064692047e-08	9.99042739008398e-08	Up	14.224166778076372	14.081904376135116	10.305670137958865	8.127361251885791	7.130911820459447	64343	5-azacytidine induced 2	GO:0000278,GO:0005515,GO:0005737,GO:0007249,GO:0016032,GO:0042110,GO:0044565,GO:0097028	mitotic cell cycle|protein binding|cytoplasm|I-kappaB kinase/NF-kappaB signaling|viral process|T cell activation|dendritic cell proliferation|dendritic cell differentiation	hsa04622	RIG-I-like receptor signaling pathway
AZIN2	164.4721593578775	88.32925715714576	278.6865126589751	3.152064313281634	1.6562969711857565	3.125476933849414e-09	2.1756792211740642e-08	Up	1.5553815104952855	1.382372739904219	0.605204959396825	0.5416822893760254	0.7640453457051452	113451	antizyme inhibitor 2	GO:0004586,GO:0005515,GO:0005634,GO:0005737,GO:0005739,GO:0005801,GO:0005802,GO:0005829,GO:0007283,GO:0008792,GO:0030133,GO:0030424,GO:0030425,GO:0031410,GO:0033116,GO:0033387,GO:0042177,GO:0042978,GO:0043085,GO:0043204,GO:0048471,GO:0097055,GO:0098629,GO:1902269,GO:1990005	ornithine decarboxylase activity|protein binding|nucleus|cytoplasm|mitochondrion|cis-Golgi network|trans-Golgi network|cytosol|spermatogenesis|arginine decarboxylase activity|transport vesicle|axon|dendrite|cytoplasmic vesicle|endoplasmic reticulum-Golgi intermediate compartment membrane|putrescine biosynthetic process from ornithine|negative regulation of protein catabolic process|ornithine deca…	hsa00330	Arginine and proline metabolism
B3GALT2	119.26110258372738	14.690335553981496	276.11725312834625	18.833018331025084	4.235192331283312	2.2214231383612635e-29	7.859133719623518e-28	Up	1.6829138788155311	1.667718772173674	0.1644145378369729	0.1027216994807841	0.1001268396276781	8707	beta-1,3-galactosyltransferase 2	GO:0000139,GO:0005794,GO:0006486,GO:0006682,GO:0008375,GO:0008376,GO:0008499,GO:0008532,GO:0009312,GO:0016021,GO:0030311,GO:0047275	Golgi membrane|Golgi apparatus|protein glycosylation|galactosylceramide biosynthetic process|acetylglucosaminyltransferase activity|acetylgalactosaminyltransferase activity|UDP-galactose:beta-N-acetylglucosamine beta-1,3-galactosyltransferase activity|N-acetyllactosaminide beta-1,3-N-acetylglucosaminyltransferase activity|oligosaccharide biosynthetic process|integral component of membrane|poly-N-…	hsa00601	Glycosphingolipid biosynthesis - lacto and neolacto series
B3GALT4	336.7457503170093	487.2752241310888	110.95153959589028	0.2277832308531766	-2.134266553528178	3.110094462970656e-19	5.559078026331173e-18	Down	1.3485203581998972	1.4561164617258089	9.78680949996779	8.147611875720127	7.360687582313019	8705	beta-1,3-galactosyltransferase 4	GO:0000139,GO:0001574,GO:0005794,GO:0006486,GO:0008375,GO:0008376,GO:0008499,GO:0016021,GO:0047915	Golgi membrane|ganglioside biosynthetic process|Golgi apparatus|protein glycosylation|acetylglucosaminyltransferase activity|acetylgalactosaminyltransferase activity|UDP-galactose:beta-N-acetylglucosamine beta-1,3-galactosyltransferase activity|integral component of membrane|ganglioside galactosyltransferase activity	hsa00604	Glycosphingolipid biosynthesis - ganglio series
B3GLCT	640.1865440970251	816.6150222327852	375.5438268933852	0.4599948947703716	-1.1203102453054052	1.2271279746149306e-07	6.78349125967283e-07	Down	1.573376049911502	1.8753289542936769	5.002096035917681	5.637529924779629	4.710102768891642	145173	beta 3-glucosyltransferase	GO:0005789,GO:0006004,GO:0008375,GO:0016021,GO:0016757,GO:0036066	endoplasmic reticulum membrane|fucose metabolic process|acetylglucosaminyltransferase activity|integral component of membrane|transferase activity, transferring glycosyl groups|protein O-linked fucosylation	hsa00514	Other types of O-glycan biosynthesis
B3GNT3	432.7631459597947	720.878041097822	0.5908032527538155	0.000806749665174	-10.275591305599974	4.223343567334896e-12	4.0313070263202405e-11	Down	0.0092856629872813	0.0	7.9958435429100625	9.482767892170411	5.6050313575689925	10331	UDP-GlcNAc:betaGal beta-1,3-N-acetylglucosaminyltransferase 3	GO:0000139,GO:0005794,GO:0005887,GO:0006486,GO:0008375,GO:0008376,GO:0008457,GO:0008532,GO:0016266,GO:0018146,GO:0018215,GO:0030311,GO:0047223	Golgi membrane|Golgi apparatus|integral component of plasma membrane|protein glycosylation|acetylglucosaminyltransferase activity|acetylgalactosaminyltransferase activity|beta-galactosyl-N-acetylglucosaminylgalactosylglucosyl-ceramide beta-1,3-acetylglucosaminyltransferase activity|N-acetyllactosaminide beta-1,3-N-acetylglucosaminyltransferase activity|O-glycan processing|keratan sulfate biosynth…	hsa00601	Glycosphingolipid biosynthesis - lacto and neolacto series
B3GNT5	490.5667180491369	682.1672243354243	203.16595861970592	0.2978911786879905	-1.7471426925201938	1.0916705166174464e-06	5.258724482692078e-06	Down	0.5578845977692131	0.6598751415293895	3.748378021750301	2.722530675275275	1.9399632444988968	84002	UDP-GlcNAc:betaGal beta-1,3-N-acetylglucosaminyltransferase 5	GO:0000139,GO:0005515,GO:0005794,GO:0006486,GO:0007417,GO:0007420,GO:0008375,GO:0008376,GO:0008457,GO:0009247,GO:0016021,GO:0016266,GO:0047256	Golgi membrane|protein binding|Golgi apparatus|protein glycosylation|central nervous system development|brain development|acetylglucosaminyltransferase activity|acetylgalactosaminyltransferase activity|beta-galactosyl-N-acetylglucosaminylgalactosylglucosyl-ceramide beta-1,3-acetylglucosaminyltransferase activity|glycolipid biosynthetic process|integral component of membrane|O-glycan processing|la…	hsa00601	Glycosphingolipid biosynthesis - lacto and neolacto series
B3GNT7	121.09965237489808	199.8634097823174	2.9540162637690783	0.0146833723936901	-6.089672833522173	4.13214569750289e-07	2.1154559995796205e-06	Down	0.0350604587648381	0.0	0.4961760912333674	1.4736791404646368	2.851985652310129	93010	UDP-GlcNAc:betaGal beta-1,3-N-acetylglucosaminyltransferase 7	GO:0000139,GO:0005515,GO:0005794,GO:0006486,GO:0008375,GO:0008376,GO:0008532,GO:0016021,GO:0016266,GO:0018146,GO:0030311	Golgi membrane|protein binding|Golgi apparatus|protein glycosylation|acetylglucosaminyltransferase activity|acetylgalactosaminyltransferase activity|N-acetyllactosaminide beta-1,3-N-acetylglucosaminyltransferase activity|integral component of membrane|O-glycan processing|keratan sulfate biosynthetic process|poly-N-acetyllactosamine biosynthetic process	hsa00533	Glycosaminoglycan biosynthesis - keratan sulfate
B3GNT8	140.14480491271814	212.1366669416204	32.15701186936487	0.1514607453312195	-2.7229841616127786	3.0589388383671398e-06	1.3733712861656703e-05	Down	0.562651412333027	0.2633722018063875	5.628484740436383	3.180384850176808	2.419547263742565	374907	UDP-GlcNAc:betaGal beta-1,3-N-acetylglucosaminyltransferase 8	GO:0000139,GO:0005515,GO:0005794,GO:0006486,GO:0008375,GO:0008376,GO:0008532,GO:0016021,GO:0016262,GO:0016266,GO:0018215,GO:0030311,GO:0070062	Golgi membrane|protein binding|Golgi apparatus|protein glycosylation|acetylglucosaminyltransferase activity|acetylgalactosaminyltransferase activity|N-acetyllactosaminide beta-1,3-N-acetylglucosaminyltransferase activity|integral component of membrane|protein N-acetylglucosaminyltransferase activity|O-glycan processing|protein phosphopantetheinylation|poly-N-acetyllactosamine biosynthetic process…
B3GNTL1	110.18697195821856	47.91376448988683	203.59678316071617	4.25256008872458	2.088331621330753	4.222488016915775e-13	4.433612417761563e-12	Up	0.8469593103501475	0.7696596214404707	0.2766041475308985	0.2736232661968318	0.2292780922914452	146712	UDP-GlcNAc:betaGal beta-1,3-N-acetylglucosaminyltransferase like 1	GO:0016757	transferase activity, transferring glycosyl groups
B4GALNT1	399.2760165631827	9.334255288780357	984.1886584747864	104.969665207866	6.713828658836165	2.295903501645856e-14	2.731107994521131e-13	Up	2.84583329451222	3.4953723008499127	0.0041584173099913	0.031176782699557	0.0873690186160933	2583	beta-1,4-N-acetyl-galactosaminyltransferase 1	GO:0000139,GO:0001574,GO:0003947,GO:0005794,GO:0005886,GO:0005975,GO:0006687,GO:0007283,GO:0008376,GO:0016020,GO:0019915,GO:0030173,GO:0030259	Golgi membrane|ganglioside biosynthetic process|(N-acetylneuraminyl)-galactosylglucosylceramide N-acetylgalactosaminyltransferase activity|Golgi apparatus|plasma membrane|carbohydrate metabolic process|glycosphingolipid metabolic process|spermatogenesis|acetylgalactosaminyltransferase activity|membrane|lipid storage|integral component of Golgi membrane|lipid glycosylation	hsa00604	Glycosphingolipid biosynthesis - ganglio series
B4GALNT3	187.3750243254429	312.2917072090716	0.0	0.0006847977725618	-10.512034370449324	6.534254729288257e-09	4.3338797578111276e-08	Down	0.0	0.0	0.3084784062398064	1.1848085542567883	3.506212718684073	283358	beta-1,4-N-acetyl-galactosaminyltransferase 3	GO:0005794,GO:0008376,GO:0016021,GO:0018215,GO:0032580,GO:0033842,GO:0043231	Golgi apparatus|acetylgalactosaminyltransferase activity|integral component of membrane|protein phosphopantetheinylation|Golgi cisterna membrane|N-acetyl-beta-glucosaminyl-glycoprotein 4-beta-N-acetylgalactosaminyltransferase activity|intracellular membrane-bounded organelle	hsa00513	Various types of N-glycan biosynthesis
B4GALT5	3741.259313604795	1715.425634395561	6780.009832418647	3.952718617347145	1.9828452575084736	5.666475369582733e-37	2.811918272509768e-35	Up	29.81847022951573	31.992657615008607	12.124296303887984	10.353504501197891	9.62981860564851	9334	beta-1,4-galactosyltransferase 5	GO:0000139,GO:0003945,GO:0006486,GO:0008378,GO:0008489,GO:0010706,GO:0016021,GO:0016266,GO:0018146,GO:0021955,GO:0022010,GO:0030311,GO:0031647,GO:0032580,GO:0040019,GO:0042551,GO:0046872	Golgi membrane|N-acetyllactosamine synthase activity|protein glycosylation|galactosyltransferase activity|UDP-galactose:glucosylceramide beta-1,4-galactosyltransferase activity|ganglioside biosynthetic process via lactosylceramide|integral component of membrane|O-glycan processing|keratan sulfate biosynthetic process|central nervous system neuron axonogenesis|central nervous system myelination|po…	hsa00512	Mucin type O-glycan biosynthesis
B4GALT7	1441.383959754456	993.4151040540934	2113.337243305	2.1273769770944098	1.0890757055105145	2.6530578486382097e-08	1.6196255709347997e-07	Up	23.46185566386812	22.05885287414509	13.07619419736275	16.356659641814648	14.305966569994832	11285	beta-1,4-galactosyltransferase 7	GO:0000139,GO:0003831,GO:0005515,GO:0005794,GO:0005975,GO:0006024,GO:0006029,GO:0006464,GO:0006487,GO:0008378,GO:0016021,GO:0018215,GO:0030145,GO:0030203,GO:0032580,GO:0046525,GO:0048147,GO:0097435	Golgi membrane|beta-N-acetylglucosaminylglycopeptide beta-1,4-galactosyltransferase activity|protein binding|Golgi apparatus|carbohydrate metabolic process|glycosaminoglycan biosynthetic process|proteoglycan metabolic process|cellular protein modification process|protein N-linked glycosylation|galactosyltransferase activity|integral component of membrane|protein phosphopantetheinylation|manganese…	hsa00532,hsa00534	Glycosaminoglycan biosynthesis - chondroitin sulfate / dermatan sulfate|Glycosaminoglycan biosynthesis - heparan sulfate / heparin
B4GAT1	674.9100254032984	313.3006540854853	1217.324082380018	3.886675300757016	1.958536587596252	1.2392171200718263e-08	7.89528331245762e-08	Up	13.171706007501216	12.94278333609376	5.646993957818983	5.149450712999339	2.983806903401113	11041	beta-1,4-glucuronyltransferase 1	GO:0000139,GO:0005515,GO:0005794,GO:0006493,GO:0008532,GO:0015020,GO:0018146,GO:0030173,GO:0030311,GO:0035269,GO:0046872,GO:0070062	Golgi membrane|protein binding|Golgi apparatus|protein O-linked glycosylation|N-acetyllactosaminide beta-1,3-N-acetylglucosaminyltransferase activity|glucuronosyltransferase activity|keratan sulfate biosynthetic process|integral component of Golgi membrane|poly-N-acetyllactosamine biosynthetic process|protein O-linked mannosylation|metal ion binding|extracellular exosome	hsa00515	Mannose type O-glycan biosynthesis
BAALC	85.47934817058842	2.5766616736171315	209.83337791604535	80.64283159075717	6.3334743915900535	2.2487596173126613e-05	8.739299458752435e-05	Up	1.5456910795214591	1.546062325122172	0.0	0.0	0.0781570901288505	79870	BAALC binder of MAP3K1 and KLF4	GO:0005654,GO:0005737,GO:0005829,GO:0014069,GO:0043005,GO:0045121	nucleoplasm|cytoplasm|cytosol|postsynaptic density|neuron projection|membrane raft
BAG1	1274.0166980847991	1654.2542494290851	703.6603710683711	0.4252859686124093	-1.2334948377304746	3.8555347990543534e-12	3.6995418786586627e-11	Down	4.288459479782609	3.644257714890112	12.420212773117065	11.619268615128776	14.2086725458277	573	BAG cochaperone 1	GO:0000774,GO:0005515,GO:0005634,GO:0005737,GO:0005829,GO:0006915,GO:0007166,GO:0016020,GO:0031072,GO:0031625,GO:0043066,GO:0050790,GO:0050821,GO:0051085,GO:0051087,GO:1900034	adenyl-nucleotide exchange factor activity|protein binding|nucleus|cytoplasm|cytosol|apoptotic process|cell surface receptor signaling pathway|membrane|heat shock protein binding|ubiquitin protein ligase binding|negative regulation of apoptotic process|regulation of catalytic activity|protein stabilization|chaperone cofactor-dependent protein refolding|chaperone binding|regulation of cellular res…	hsa04141	Protein processing in endoplasmic reticulum
BAG2	885.7676747334192	200.35328895743888	1913.88925339739	9.549375632669744	3.2554064084260816	8.633153869563635e-25	2.326310064207148e-23	Up	14.003345614120926	15.878298531158745	2.428201980053972	1.4163554708449488	2.6046882646955174	9532	BAG cochaperone 2	GO:0000774,GO:0005515,GO:0005829,GO:0005874,GO:0006457,GO:0010954,GO:0019538,GO:0030424,GO:0030425,GO:0031072,GO:0031397,GO:0031625,GO:0032091,GO:0032436,GO:0042802,GO:0044325,GO:0048156,GO:0050821,GO:0051087,GO:0101031,GO:1900034,GO:1901588,GO:1901800,GO:1904667	adenyl-nucleotide exchange factor activity|protein binding|cytosol|microtubule|protein folding|positive regulation of protein processing|protein metabolic process|axon|dendrite|heat shock protein binding|negative regulation of protein ubiquitination|ubiquitin protein ligase binding|negative regulation of protein binding|positive regulation of proteasomal ubiquitin-dependent protein catabolic proc…	hsa04141	Protein processing in endoplasmic reticulum
BAHD1	1361.3930497902345	1739.7684079094022	793.8300126114833	0.4562706650479145	-1.1320381931317411	1.762233460515504e-07	9.517579853560026e-07	Down	3.517906313517949	3.0098291226229814	11.923898360494142	8.510184152123513	8.98809023818365	22893	bromo adjacent homology domain containing 1	GO:0003682,GO:0005515,GO:0005654,GO:0005677,GO:0005694,GO:0031507,GO:0045892	chromatin binding|protein binding|nucleoplasm|chromatin silencing complex|chromosome|heterochromatin assembly|negative regulation of transcription, DNA-templated
BAIAP2	2896.556354894457	4332.534867197115	742.5885864404698	0.1713745120498545	-2.5447755366246976	2.0477354041220766e-60	2.247426973458361e-58	Down	2.2514019208298386	1.9348592012329509	15.803662427438717	16.845033223990754	17.36621417491802	10458	BAR/IMD domain containing adaptor protein 2	GO:0001726,GO:0005515,GO:0005654,GO:0005737,GO:0005829,GO:0005886,GO:0005912,GO:0007009,GO:0007409,GO:0008022,GO:0008093,GO:0008286,GO:0008360,GO:0009617,GO:0015629,GO:0030175,GO:0030838,GO:0032956,GO:0038096,GO:0042802,GO:0048010,GO:0051017,GO:0051764,GO:0070062,GO:0070064,GO:0098609,GO:0098641,GO:2000251	ruffle|protein binding|nucleoplasm|cytoplasm|cytosol|plasma membrane|adherens junction|plasma membrane organization|axonogenesis|protein C-terminus binding|cytoskeletal anchor activity|insulin receptor signaling pathway|regulation of cell shape|response to bacterium|actin cytoskeleton|filopodium|positive regulation of actin filament polymerization|regulation of actin cytoskeleton organization|Fc-…	hsa04520,hsa04810,hsa05130,hsa05135	Adherens junction|Regulation of actin cytoskeleton|Pathogenic Escherichia coli infection|Yersinia infection
BAIAP2L1	2735.726904457	4032.956022926191	789.8832267532124	0.195852520247258	-2.3521604017540407	4.428988077704091e-40	2.475623224399952e-38	Down	4.648364678828162	4.6814097769947765	29.294789303860608	31.62480461390627	36.65974215513904	55971	BAR/IMD domain containing adaptor protein 2 like 1	GO:0003779,GO:0005515,GO:0005654,GO:0005829,GO:0005886,GO:0005912,GO:0007009,GO:0009617,GO:0015629,GO:0030838,GO:0046626,GO:0051017,GO:0051764,GO:0070062,GO:0070064,GO:0098609,GO:0098641,GO:2000251	actin binding|protein binding|nucleoplasm|cytosol|plasma membrane|adherens junction|plasma membrane organization|response to bacterium|actin cytoskeleton|positive regulation of actin filament polymerization|regulation of insulin receptor signaling pathway|actin filament bundle assembly|actin crosslink formation|extracellular exosome|proline-rich region binding|cell-cell adhesion|cadherin binding …	hsa05130	Pathogenic Escherichia coli infection
BAMBI	6799.743902988747	10646.829491583254	1029.115520096988	0.0966579542595321	-3.3709677289513618	1.8879558852398638e-13	2.0422521360047904e-12	Down	13.79215832441806	12.414004343570738	109.8315966523598	154.9179125932654	290.00430944423056	25805	BMP and activin membrane bound inhibitor	GO:0005109,GO:0005114,GO:0005515,GO:0005737,GO:0005886,GO:0007179,GO:0008284,GO:0008360,GO:0010718,GO:0016021,GO:0016477,GO:0030512,GO:0030514,GO:0032092,GO:0045668,GO:0045893,GO:0090263	frizzled binding|type II transforming growth factor beta receptor binding|protein binding|cytoplasm|plasma membrane|transforming growth factor beta receptor signaling pathway|positive regulation of cell population proliferation|regulation of cell shape|positive regulation of epithelial to mesenchymal transition|integral component of membrane|cell migration|negative regulation of transforming grow…	hsa04310,hsa04350	Wnt signaling pathway|TGF-beta signaling pathway
BANK1	45.190584865095225	67.921547248598	11.09414128984112	0.1631834582407358	-2.615433274854849	0.0050531308025421	0.0119369795360603	Down	0.0872376132958945	0.0489643856033211	0.16619452428649	0.867753785137672	0.6506410750897473	55024	B cell scaffold protein with ankyrin repeats 1	GO:0005102,GO:0009617,GO:0032715,GO:0042113,GO:0043410,GO:0045947,GO:0050731,GO:0050869,GO:0051898,GO:1990782	signaling receptor binding|response to bacterium|negative regulation of interleukin-6 production|B cell activation|positive regulation of MAPK cascade|negative regulation of translational initiation|positive regulation of peptidyl-tyrosine phosphorylation|negative regulation of B cell activation|negative regulation of protein kinase B signaling|protein tyrosine kinase binding
BARX2	22.382137284523186	37.303562140871975	0.0	0.0057332711922434	-7.44642576239318	9.714670213104682e-05	0.0003345620277696	Down	0.0	0.0	0.1218937341183214	0.8884851042365243	0.5691126712389112	8538	BARX homeobox 2	GO:0000122,GO:0000785,GO:0000977,GO:0000981,GO:0001228,GO:0001502,GO:0003677,GO:0003682,GO:0005515,GO:0005634,GO:0005654,GO:0005667,GO:0005794,GO:0005829,GO:0006357,GO:0014902,GO:0015629,GO:0045944,GO:1990837	negative regulation of transcription by RNA polymerase II|chromatin|RNA polymerase II transcription regulatory region sequence-specific DNA binding|DNA-binding transcription factor activity, RNA polymerase II-specific|DNA-binding transcription activator activity, RNA polymerase II-specific|cartilage condensation|DNA binding|chromatin binding|protein binding|nucleus|nucleoplasm|transcription regul…			Homeobox
BASP1	6557.986549035461	479.54780266481816	15675.64466859143	32.68657759766587	5.030626424536057	0.0002630257597944	0.0008357682426605	Up	179.93418282123886	178.67488617982633	2.582991410935087	1.3555771138707522	18.66046900586833	10409	brain abundant membrane attached signal protein 1	GO:0000785,GO:0000976,GO:0003714,GO:0005515,GO:0005634,GO:0005737,GO:0005856,GO:0005886,GO:0007356,GO:0008180,GO:0008406,GO:0016363,GO:0016605,GO:0016607,GO:0019904,GO:0021762,GO:0030054,GO:0030426,GO:0031982,GO:0045892,GO:0060231,GO:0060421,GO:0060539,GO:0070062,GO:0072075,GO:0072112,GO:2001076	chromatin|transcription regulatory region sequence-specific DNA binding|transcription corepressor activity|protein binding|nucleus|cytoplasm|cytoskeleton|plasma membrane|thorax and anterior abdomen determination|COP9 signalosome|gonad development|nuclear matrix|PML body|nuclear speck|protein domain specific binding|substantia nigra development|cell junction|growth cone|vesicle|negative regulation…
BATF	89.11097903600641	148.518298393344	0.0	0.0014402073947377	-9.439507705067244	5.799076778265231e-10	4.3993399817354205e-09	Down	0.0	0.0	6.723974048624274	3.5356452143615984	4.196741830452927	10538	basic leucine zipper ATF-like transcription factor	GO:0000785,GO:0000978,GO:0000981,GO:0001228,GO:0001816,GO:0002320,GO:0003700,GO:0005515,GO:0005634,GO:0005654,GO:0005737,GO:0006357,GO:0006974,GO:0019221,GO:0030330,GO:0042832,GO:0043011,GO:0043565,GO:0045064,GO:0045190,GO:0045944,GO:0060218,GO:0072539,GO:0072540,GO:1990837	chromatin|RNA polymerase II cis-regulatory region sequence-specific DNA binding|DNA-binding transcription factor activity, RNA polymerase II-specific|DNA-binding transcription activator activity, RNA polymerase II-specific|cytokine production|lymphoid progenitor cell differentiation|DNA-binding transcription factor activity|protein binding|nucleus|nucleoplasm|cytoplasm|regulation of transcription…	hsa05235	PD-L1 expression and PD-1 checkpoint pathway in cancer	TF_bZIP
BATF3	75.0786572653487	24.22371844089752	151.3610655020255	6.24157817055332	2.6419108577673547	0.0214093014523503	0.0427333408519234	Up	2.828487937028412	2.332745075909836	0.0439876922102009	0.4534580349888072	1.1853722199378531	55509	basic leucine zipper ATF-like transcription factor 3	GO:0000122,GO:0000785,GO:0000978,GO:0000981,GO:0001227,GO:0003700,GO:0005515,GO:0005634,GO:0005654,GO:0005730,GO:0005829,GO:0006357,GO:0009615,GO:0043011,GO:0097028,GO:1990837	negative regulation of transcription by RNA polymerase II|chromatin|RNA polymerase II cis-regulatory region sequence-specific DNA binding|DNA-binding transcription factor activity, RNA polymerase II-specific|DNA-binding transcription repressor activity, RNA polymerase II-specific|DNA-binding transcription factor activity|protein binding|nucleus|nucleoplasm|nucleolus|cytosol|regulation of transcri…	hsa05235	PD-L1 expression and PD-1 checkpoint pathway in cancer	TF_bZIP
BAZ2B	1576.6599701206335	1975.6554735054733	978.1667150433748	0.4951238817410274	-1.0141385571437256	1.1762222789832096e-11	1.061565317334426e-10	Down	1.8186964536583217	1.9802972645265435	4.9346201917115495	5.246919765421037	5.537904155994394	29994	bromodomain adjacent to zinc finger domain 2B	GO:0003677,GO:0005515,GO:0005634,GO:0006338,GO:0006357,GO:0046872	DNA binding|protein binding|nucleus|chromatin remodeling|regulation of transcription by RNA polymerase II|metal ion binding
BBC3	1124.2756840707475	1564.0789088994254	464.5708468277312	0.2970934503504218	-1.7510112946656404	7.432589071698751e-12	6.852017736484514e-11	Down	3.3077595041360026	5.104696174424159	21.00903832173536	17.902900062057522	19.276884882551677	27113	BCL2 binding component 3	GO:0001836,GO:0005515,GO:0005739,GO:0005764,GO:0006915,GO:0006919,GO:0051117,GO:0070059,GO:0090200,GO:0097194,GO:1900740,GO:2001244	release of cytochrome c from mitochondria|protein binding|mitochondrion|lysosome|apoptotic process|activation of cysteine-type endopeptidase activity involved in apoptotic process|ATPase binding|intrinsic apoptotic signaling pathway in response to endoplasmic reticulum stress|positive regulation of release of cytochrome c from mitochondria|execution phase of apoptosis|positive regulation of prote…	hsa01524,hsa04115,hsa04210,hsa04215,hsa04390,hsa05016,hsa05162,hsa05200,hsa05210	Platinum drug resistance|p53 signaling pathway|Apoptosis|Apoptosis - multiple species|Hippo signaling pathway|Huntington disease|Measles|Pathways in cancer|Colorectal cancer
BCAM	1904.5928395176209	119.20221110204142	4582.678782140989	38.44650938936105	5.264780714784242	1.2086335951534128e-92	2.9791827437256913e-90	Up	39.28973344269821	41.13709878004023	1.8458422763191729	1.061256157934373	1.4068488635450551	4059	basal cell adhesion molecule (Lutheran blood group)	GO:0004888,GO:0005055,GO:0005515,GO:0005576,GO:0005886,GO:0005887,GO:0007155,GO:0007160,GO:0007165,GO:0008022,GO:0009897,GO:0043236,GO:0062023,GO:0070062	transmembrane signaling receptor activity|laminin receptor activity|protein binding|extracellular region|plasma membrane|integral component of plasma membrane|cell adhesion|cell-matrix adhesion|signal transduction|protein C-terminus binding|external side of plasma membrane|laminin binding|collagen-containing extracellular matrix|extracellular exosome
BCAR1	6683.878741029815	4374.442561558281	10148.033010237115	2.3199132896318693	1.2140708833890943	5.585569135888919e-30	2.033525848116846e-28	Up	37.813595769501326	38.9684347478386	22.847470177833408	23.063340057358552	21.914368976564106	9564	BCAR1 scaffold protein, Cas family member	GO:0001558,GO:0001726,GO:0005515,GO:0005737,GO:0005829,GO:0005886,GO:0005925,GO:0007015,GO:0007155,GO:0007169,GO:0007173,GO:0007186,GO:0007229,GO:0008286,GO:0010595,GO:0015629,GO:0016477,GO:0017124,GO:0019901,GO:0030027,GO:0030335,GO:0030424,GO:0035729,GO:0042981,GO:0048008,GO:0048010,GO:0048011,GO:0048012,GO:0050851,GO:0050852,GO:0050853,GO:0051301,GO:0060326,GO:0086100,GO:0090527	regulation of cell growth|ruffle|protein binding|cytoplasm|cytosol|plasma membrane|focal adhesion|actin filament organization|cell adhesion|transmembrane receptor protein tyrosine kinase signaling pathway|epidermal growth factor receptor signaling pathway|G protein-coupled receptor signaling pathway|integrin-mediated signaling pathway|insulin receptor signaling pathway|positive regulation of endo…	hsa04015,hsa04062,hsa04510,hsa04670,hsa04810,hsa04935,hsa05100,hsa05131,hsa05135,hsa05163	Rap1 signaling pathway|Chemokine signaling pathway|Focal adhesion|Leukocyte transendothelial migration|Regulation of actin cytoskeleton|Growth hormone synthesis, secretion and action|Bacterial invasion of epithelial cells|Shigellosis|Yersinia infection|Human cytomegalovirus infection
BCAS1	23.55970362514152	39.2661727085692	0.0	0.0054486772768965	-7.519878241501198	3.732688743493128e-05	0.0001390998984897	Down	0.0	0.0	0.1861594509053216	0.6371618702059829	0.1700539173530021	8537	brain enriched myelin associated protein 1	GO:0005737,GO:0014069,GO:0042552,GO:0070062	cytoplasm|postsynaptic density|myelination|extracellular exosome
BCCIP	1215.0671237790898	839.3310530569323	1778.6712298623263	2.119352186095105	1.083623349349389	7.906975740356989e-08	4.491472883717707e-07	Up	12.35896542434114	10.485734337935536	8.533126889252657	7.212734265370389	6.379697770869558	56647	BRCA2 and CDKN1A interacting protein	GO:0000079,GO:0000226,GO:0003723,GO:0005515,GO:0005634,GO:0005654,GO:0005813,GO:0005814,GO:0005829,GO:0006281,GO:0007052,GO:0019207,GO:0019908,GO:0034453,GO:0061101,GO:0090307,GO:0097431	regulation of cyclin-dependent protein serine/threonine kinase activity|microtubule cytoskeleton organization|RNA binding|protein binding|nucleus|nucleoplasm|centrosome|centriole|cytosol|DNA repair|mitotic spindle organization|kinase regulator activity|nuclear cyclin-dependent protein kinase holoenzyme complex|microtubule anchoring|neuroendocrine cell differentiation|mitotic spindle assembly|mito…
BCHE	163.33150312832328	46.68385949724782	338.3029685749365	7.253848763735375	2.858746666719349	3.1370724171738275e-05	0.0001185151278005	Up	3.0344542786977384	3.0218020829478176	0.8778150935286424	0.6602866639509105	0.1793659179977141	590	butyrylcholinesterase	GO:0001540,GO:0003824,GO:0003990,GO:0004104,GO:0005515,GO:0005576,GO:0005641,GO:0005788,GO:0007612,GO:0008285,GO:0014016,GO:0016020,GO:0019695,GO:0019899,GO:0033265,GO:0042493,GO:0042802,GO:0043279,GO:0050783,GO:0050805,GO:0051384,GO:0051593,GO:0072562	amyloid-beta binding|catalytic activity|acetylcholinesterase activity|cholinesterase activity|protein binding|extracellular region|nuclear envelope lumen|endoplasmic reticulum lumen|learning|negative regulation of cell population proliferation|neuroblast differentiation|membrane|choline metabolic process|enzyme binding|choline binding|response to drug|identical protein binding|response to alkaloi…
BCL10	891.2056740753287	1127.0581488360276	537.426961934281	0.4768332838014258	-1.068443152922572	1.3952581472262054e-13	1.527975346081079e-12	Down	2.853917786728553	3.013755184172532	8.608925732885268	7.651990643986014	8.996767105260767	8915	BCL10 immune signaling adaptor	GO:0001772,GO:0001783,GO:0001843,GO:0002020,GO:0002096,GO:0002223,GO:0002224,GO:0002250,GO:0002906,GO:0003713,GO:0005515,GO:0005634,GO:0005737,GO:0005764,GO:0005829,GO:0005881,GO:0006968,GO:0007249,GO:0008022,GO:0008134,GO:0008219,GO:0009620,GO:0016064,GO:0016567,GO:0019209,GO:0019899,GO:0019900,GO:0019901,GO:0031398,GO:0031625,GO:0031663,GO:0032094,GO:0032449,GO:0032755,GO:0032757,GO:0032761,GO:…	immunological synapse|B cell apoptotic process|neural tube closure|protease binding|polkadots|stimulatory C-type lectin receptor signaling pathway|toll-like receptor signaling pathway|adaptive immune response|negative regulation of mature B cell apoptotic process|transcription coactivator activity|protein binding|nucleus|cytoplasm|lysosome|cytosol|cytoplasmic microtubule|cellular defense response…	hsa04064,hsa04625,hsa04660,hsa04662,hsa05131,hsa05152	NF-kappa B signaling pathway|C-type lectin receptor signaling pathway|T cell receptor signaling pathway|B cell receptor signaling pathway|Shigellosis|Tuberculosis
BCL11A	572.0932989591649	876.1886093716997	115.95033334036268	0.1323585644212129	-2.9174765457038183	1.494428236818452e-06	7.052800680728891e-06	Down	0.2408095471172784	0.3334276380511244	5.274954032768345	2.3069527490712654	1.4046928216835737	53335	BAF chromatin remodeling complex subunit BCL11A	GO:0000122,GO:0000978,GO:0001227,GO:0003700,GO:0005634,GO:0005654,GO:0005737,GO:0006357,GO:0010628,GO:0014069,GO:0016925,GO:0019901,GO:0046872,GO:1903860,GO:1904800,GO:1905232,GO:2000171,GO:2000173	negative regulation of transcription by RNA polymerase II|RNA polymerase II cis-regulatory region sequence-specific DNA binding|DNA-binding transcription repressor activity, RNA polymerase II-specific|DNA-binding transcription factor activity|nucleus|nucleoplasm|cytoplasm|regulation of transcription by RNA polymerase II|positive regulation of gene expression|postsynaptic density|protein sumoylati…			zf-C2H2
BCL11B	107.40605858015044	179.01009763358402	0.0	0.001194833234522	-9.708975012495598	3.8538838062508247e-10	2.990041120267668e-09	Down	0.0	0.0	0.9381014959725222	0.3846282021365385	0.5474906607462509	64919	BAF chromatin remodeling complex subunit BCL11B	GO:0000978,GO:0001228,GO:0003334,GO:0003382,GO:0003700,GO:0005515,GO:0005634,GO:0006357,GO:0008285,GO:0010837,GO:0019216,GO:0021773,GO:0021902,GO:0031077,GO:0033077,GO:0033153,GO:0035701,GO:0042475,GO:0043005,GO:0043066,GO:0043368,GO:0045664,GO:0045944,GO:0046632,GO:0046872,GO:0048538,GO:0071678,GO:0097535,GO:1990837	RNA polymerase II cis-regulatory region sequence-specific DNA binding|DNA-binding transcription activator activity, RNA polymerase II-specific|keratinocyte development|epithelial cell morphogenesis|DNA-binding transcription factor activity|protein binding|nucleus|regulation of transcription by RNA polymerase II|negative regulation of cell population proliferation|regulation of keratinocyte prolif…	hsa05202	Transcriptional misregulation in cancer
BCL2L10	7.219610926218718	11.257434874548144	1.1628750037245768	0.1031565815610548	-3.2770922243892424	0.0168533175348709	0.0347037089091097	Down	0.0193457178840403	0.0186142091917748	0.2527207972470833	0.1578930314124649	0.3462850907604266	10017	BCL2 like 10	GO:0005515,GO:0005739,GO:0005741,GO:0005783,GO:0005829,GO:0006915,GO:0006919,GO:0007283,GO:0007292,GO:0008630,GO:0016020,GO:0016021,GO:0031965,GO:0042803,GO:0043066,GO:0044233,GO:0046982,GO:0089720,GO:0097192,GO:2001243	protein binding|mitochondrion|mitochondrial outer membrane|endoplasmic reticulum|cytosol|apoptotic process|activation of cysteine-type endopeptidase activity involved in apoptotic process|spermatogenesis|female gamete generation|intrinsic apoptotic signaling pathway in response to DNA damage|membrane|integral component of membrane|nuclear membrane|protein homodimerization activity|negative regula…
BCL2L11	753.0171161162856	1216.9346242643103	57.14085389424781	0.0469856771690792	-4.411635148437339	1.0641238681647181e-12	1.0738366766258189e-11	Down	0.0894752014291334	0.2295784699382433	7.900560845626595	3.1543413566238234	3.0384093218282	10018	BCL2 like 11	GO:0001701,GO:0001782,GO:0001783,GO:0001822,GO:0001844,GO:0002262,GO:0005515,GO:0005739,GO:0005741,GO:0005829,GO:0006915,GO:0007127,GO:0007160,GO:0007283,GO:0007420,GO:0008017,GO:0008584,GO:0008630,GO:0012505,GO:0019898,GO:0019901,GO:0030879,GO:0031334,GO:0034263,GO:0034976,GO:0035148,GO:0042475,GO:0042981,GO:0043029,GO:0043065,GO:0043280,GO:0043525,GO:0043583,GO:0045787,GO:0046620,GO:0048066,GO:…	in utero embryonic development|B cell homeostasis|B cell apoptotic process|kidney development|protein insertion into mitochondrial membrane involved in apoptotic signaling pathway|myeloid cell homeostasis|protein binding|mitochondrion|mitochondrial outer membrane|cytosol|apoptotic process|meiosis I|cell-matrix adhesion|spermatogenesis|brain development|microtubule binding|male gonad development|i…	hsa01521,hsa04068,hsa04151,hsa04210,hsa04215,hsa04932,hsa05169,hsa05200,hsa05206,hsa05210	EGFR tyrosine kinase inhibitor resistance|FoxO signaling pathway|PI3K-Akt signaling pathway|Apoptosis|Apoptosis - multiple species|Non-alcoholic fatty liver disease|Epstein-Barr virus infection|Pathways in cancer|MicroRNAs in cancer|Colorectal cancer
BCL3	1376.7762097560571	270.682467084301	3035.9168237636927	11.217807040931037	3.487718767233808	2.358731007165412e-34	1.0523999829002712e-32	Up	11.99718070394222	14.168857233645742	2.135930999240067	1.2719178428529754	1.4023829660124227	602	BCL3 transcription coactivator	GO:0000978,GO:0002268,GO:0002315,GO:0002455,GO:0002467,GO:0003700,GO:0005515,GO:0005634,GO:0005654,GO:0005737,GO:0005829,GO:0005886,GO:0006351,GO:0006974,GO:0007249,GO:0008134,GO:0009615,GO:0010225,GO:0019730,GO:0030198,GO:0030330,GO:0030496,GO:0030674,GO:0032717,GO:0032720,GO:0032729,GO:0032733,GO:0032991,GO:0032996,GO:0033257,GO:0042088,GO:0042742,GO:0042771,GO:0042832,GO:0042981,GO:0043066,GO:…	RNA polymerase II cis-regulatory region sequence-specific DNA binding|follicular dendritic cell differentiation|marginal zone B cell differentiation|humoral immune response mediated by circulating immunoglobulin|germinal center formation|DNA-binding transcription factor activity|protein binding|nucleus|nucleoplasm|cytoplasm|cytosol|plasma membrane|transcription, DNA-templated|cellular response to…	hsa04625,hsa04668	C-type lectin receptor signaling pathway|TNF signaling pathway	other
BCL6	1003.8292999703184	257.21922888281813	2123.7444066015687	8.253497276266952	3.04500556590436	5.730187140964642e-27	1.7875330674594263e-25	Up	4.063761263085478	5.21346740813089	0.7274444507441548	0.6130294706210107	0.9684328791226204	604	BCL6 transcription repressor	GO:0000122,GO:0000902,GO:0000978,GO:0001161,GO:0001227,GO:0001817,GO:0001953,GO:0002467,GO:0002634,GO:0002682,GO:0002903,GO:0003682,GO:0003700,GO:0005515,GO:0005634,GO:0005654,GO:0005657,GO:0005730,GO:0005794,GO:0006357,GO:0006954,GO:0006974,GO:0007266,GO:0007283,GO:0008104,GO:0008285,GO:0019221,GO:0030036,GO:0030183,GO:0030308,GO:0030890,GO:0031065,GO:0031490,GO:0032764,GO:0035024,GO:0042092,GO:…	negative regulation of transcription by RNA polymerase II|cell morphogenesis|RNA polymerase II cis-regulatory region sequence-specific DNA binding|intronic transcription regulatory region sequence-specific DNA binding|DNA-binding transcription repressor activity, RNA polymerase II-specific|regulation of cytokine production|negative regulation of cell-matrix adhesion|germinal center formation|regu…	hsa04068,hsa05202	FoxO signaling pathway|Transcriptional misregulation in cancer	ZBTB
BDH1	188.82065889074505	84.3202196035691	345.57131782150896	4.100209552973671	2.035697644684452	2.727660078983131e-06	1.2338476819371345e-05	Up	0.6483406277074499	0.7161604413700627	0.1707155798256932	0.3247510037939554	0.1815492708148056	622	3-hydroxybutyrate dehydrogenase 1	GO:0003858,GO:0005739,GO:0005759,GO:0046951,GO:0046952,GO:0055114,GO:0099617	3-hydroxybutyrate dehydrogenase activity|mitochondrion|mitochondrial matrix|ketone body biosynthetic process|ketone body catabolic process|oxidation-reduction process|matrix side of mitochondrial inner membrane	hsa00072,hsa00650	Synthesis and degradation of ketone bodies|Butanoate metabolism
BDKRB1	1849.8464392220612	11.600341800315116	4607.215585354683	395.8662671543176	8.62886932639605	1.091320087231602e-186	1.8232320924015957e-183	Up	78.8065438817829	73.67529751814355	0.2989202050963772	0.1800872574843746	0.3120676639938526	623	bradykinin receptor B1	GO:0001933,GO:0002687,GO:0004930,GO:0004947,GO:0005515,GO:0005783,GO:0005886,GO:0005887,GO:0006954,GO:0007186,GO:0007204,GO:0007205,GO:0009612,GO:0016477,GO:0019233,GO:0030308,GO:0032496,GO:0042277,GO:0043005,GO:0045776,GO:0051281	negative regulation of protein phosphorylation|positive regulation of leukocyte migration|G protein-coupled receptor activity|bradykinin receptor activity|protein binding|endoplasmic reticulum|plasma membrane|integral component of plasma membrane|inflammatory response|G protein-coupled receptor signaling pathway|positive regulation of cytosolic calcium ion concentration|protein kinase C-activatin…	hsa04020,hsa04080,hsa04610,hsa04750,hsa04810,hsa05200	Calcium signaling pathway|Neuroactive ligand-receptor interaction|Complement and coagulation cascades|Inflammatory mediator regulation of TRP channels|Regulation of actin cytoskeleton|Pathways in cancer
BDKRB2	1135.588238986324	195.6730820588276	2545.460974377569	13.009856155076337	3.7015331057128416	0.0038978353709337	0.0094880771632441	Up	15.70866482659183	11.729238972177804	3.315869514480453	0.9055388598658892	0.1714527157331091	624	bradykinin receptor B2	GO:0002020,GO:0004435,GO:0004930,GO:0004947,GO:0005515,GO:0005768,GO:0005794,GO:0005886,GO:0005887,GO:0006939,GO:0006954,GO:0007166,GO:0007169,GO:0007186,GO:0007204,GO:0008015,GO:0009651,GO:0019229,GO:0031702,GO:0033137,GO:0042310,GO:0042311,GO:0043114,GO:0043231,GO:0046982,GO:0050482,GO:1902239	protease binding|phosphatidylinositol phospholipase C activity|G protein-coupled receptor activity|bradykinin receptor activity|protein binding|endosome|Golgi apparatus|plasma membrane|integral component of plasma membrane|smooth muscle contraction|inflammatory response|cell surface receptor signaling pathway|transmembrane receptor protein tyrosine kinase signaling pathway|G protein-coupled recep…	hsa04020,hsa04022,hsa04071,hsa04080,hsa04610,hsa04750,hsa04810,hsa04961,hsa05142,hsa05200	Calcium signaling pathway|cGMP-PKG signaling pathway|Sphingolipid signaling pathway|Neuroactive ligand-receptor interaction|Complement and coagulation cascades|Inflammatory mediator regulation of TRP channels|Regulation of actin cytoskeleton|Endocrine and other factor-regulated calcium reabsorption|Chagas disease|Pathways in cancer
BEAN1	435.5811207543558	722.4362027419256	5.298497773001285	0.0072787669015457	-7.102090221010869	5.3260173153348675e-24	1.3527364248880922e-22	Down	0.0246898905554418	0.002969538210444	2.2510174785434303	1.8104442179033435	3.67059776324216	146227	brain expressed associated with NEDD4 1	GO:0016021	integral component of membrane	hsa05017	Spinocerebellar ataxia
BEGAIN	546.3363724713502	905.871657767119	7.033444527696623	0.0077452510539957	-7.012472281478816	1.7732214665935837e-14	2.1261688972648425e-13	Down	0.0486449940693587	0.0156018694708436	11.403136019567429	3.909579116686779	1.8435978948264244	57596	brain enriched guanylate kinase associated	GO:0005515,GO:0005737,GO:0016020,GO:0045202,GO:0098962	protein binding|cytoplasm|membrane|synapse|regulation of postsynaptic neurotransmitter receptor activity
BEND7	286.8371762041233	444.83859924413264	49.835041644109296	0.1121678323061068	-3.1562690983197146	4.3393156384668163e-29	1.5033629018430198e-27	Down	0.1710524574581371	0.2517175433843559	2.672668589077692	2.2840128216853155	2.7966534065519686	222389	BEN domain containing 7	GO:0005515,GO:0070062	protein binding|extracellular exosome
BEST1	76.57643444802358	4.656607844227113	184.4561743537183	39.23807329271582	5.294182297522811	3.209312389578641e-10	2.5015666713169753e-09	Up	0.8016317777407573	0.7016225265928471	0.0105140907005079	0.0098533737903596	0.0576268022600306	7439	bestrophin 1	GO:0005254,GO:0005829,GO:0005886,GO:0006821,GO:0007601,GO:0009925,GO:0016020,GO:0016021,GO:0016323,GO:0030321,GO:0034220,GO:0034707,GO:0042802,GO:0050908,GO:0051924,GO:1902476	chloride channel activity|cytosol|plasma membrane|chloride transport|visual perception|basal plasma membrane|membrane|integral component of membrane|basolateral plasma membrane|transepithelial chloride transport|ion transmembrane transport|chloride channel complex|identical protein binding|detection of light stimulus involved in visual perception|regulation of calcium ion transport|chloride trans…
BEST3	38.513408046625216	52.56026337379628	17.44312505586865	0.3316561840851748	-1.5922396681652835	0.0069993689652213	0.0159748803523176	Down	0.0603238815343951	0.058042888709104	0.1576069652808051	0.2584798508920725	0.3119385579862902	144453	bestrophin 3	GO:0003674,GO:0005254,GO:0005886,GO:0008150,GO:0034707,GO:0043271,GO:1902476	molecular_function|chloride channel activity|plasma membrane|biological_process|chloride channel complex|negative regulation of ion transport|chloride transmembrane transport
BEX1	44.35181482000786	5.535351466051482	102.57650985094244	18.420463518245764	4.203237459631537	2.7984034835668304e-05	0.0001066315123641	Up	3.2417826299295167	2.3162398041463224	0.0349411668311218	0.1309817034170071	0.4468553798729585	55859	brain expressed X-linked 1	GO:0001102,GO:0005102,GO:0005515,GO:0005634,GO:0005667,GO:0005737,GO:0007165,GO:0007399,GO:0030154,GO:0045944,GO:0051091	RNA polymerase II activating transcription factor binding|signaling receptor binding|protein binding|nucleus|transcription regulator complex|cytoplasm|signal transduction|nervous system development|cell differentiation|positive regulation of transcription by RNA polymerase II|positive regulation of DNA-binding transcription factor activity
BEX2	183.0114317455776	300.7863970652777	6.348983766027535	0.0212252103521497	-5.558077338116576	6.146376045996696e-27	1.905503303661985e-25	Down	0.0683491122028102	0.1753724423139358	7.614210609498006	7.112481917467703	8.994531933584428	84707	brain expressed X-linked 2	GO:0005102,GO:0005515,GO:0005634,GO:0005737,GO:0006915,GO:0007049,GO:0007165,GO:0042981,GO:0051726	signaling receptor binding|protein binding|nucleus|cytoplasm|apoptotic process|cell cycle|signal transduction|regulation of apoptotic process|regulation of cell cycle
BEX3	3756.0495066893104	2239.961028672486	6030.182223714548	2.6921542074519147	1.42876105034731	1.7358089562310285e-06	8.110510710344854e-06	Up	99.29830497020043	82.5625949011294	63.201303622045145	37.93688291746839	38.06250289275022	27018	brain expressed X-linked 3	GO:0005102,GO:0005163,GO:0005515,GO:0005634,GO:0005737,GO:0005829,GO:0006915,GO:0006919,GO:0007165,GO:0007275,GO:0008656,GO:0042802,GO:0043154,GO:0043281,GO:0046872	signaling receptor binding|nerve growth factor receptor binding|protein binding|nucleus|cytoplasm|cytosol|apoptotic process|activation of cysteine-type endopeptidase activity involved in apoptotic process|signal transduction|multicellular organism development|cysteine-type endopeptidase activator activity involved in apoptotic process|identical protein binding|negative regulation of cysteine-type…	hsa04722	Neurotrophin signaling pathway
BEX4	1406.7537587447332	1996.1709162971067	522.6280224161735	0.2618276552649055	-1.933310606441635	1.6908462080832043e-46	1.1992246973933522e-44	Down	8.550501386014218	8.393578639663978	47.90070879096308	43.42036070963728	41.44456263773857	56271	brain expressed X-linked 4	GO:0000922,GO:0005515,GO:0005634,GO:0005654,GO:0005737,GO:0005829,GO:0005874,GO:0007059,GO:0030334,GO:0042127,GO:0042826,GO:0043014,GO:1904428	spindle pole|protein binding|nucleus|nucleoplasm|cytoplasm|cytosol|microtubule|chromosome segregation|regulation of cell migration|regulation of cell population proliferation|histone deacetylase binding|alpha-tubulin binding|negative regulation of tubulin deacetylation
BFSP1	146.77045845995795	204.84241495070893	59.66252372383144	0.2911959372792618	-1.77993786746871	0.0145791972124702	0.0305864112301804	Down	0.6176314426809965	0.2716696201820306	3.698000566333207	1.6562935317980458	0.9563883852719628	631	beaded filament structural protein 1	GO:0005200,GO:0005212,GO:0005515,GO:0005737,GO:0005882,GO:0005886,GO:0005938,GO:0008150,GO:0045109,GO:0048469,GO:0070307	structural constituent of cytoskeleton|structural constituent of eye lens|protein binding|cytoplasm|intermediate filament|plasma membrane|cell cortex|biological_process|intermediate filament organization|cell maturation|lens fiber cell development
BGN	14122.89014442886	531.8183668374355	34509.497810816	64.8864505050866	6.019845343066374	3.76492089049436e-05	0.0001401221547264	Up	330.34143356576635	302.25578550737146	1.7501820729458504	1.141489653501663	17.175927231296395	633	biglycan	GO:0001974,GO:0005201,GO:0005515,GO:0005539,GO:0005576,GO:0005615,GO:0005796,GO:0008150,GO:0009986,GO:0019800,GO:0030021,GO:0030133,GO:0030198,GO:0030206,GO:0030207,GO:0030208,GO:0031012,GO:0042383,GO:0043202,GO:0050840,GO:0060348,GO:0061975,GO:0062023,GO:0070062	blood vessel remodeling|extracellular matrix structural constituent|protein binding|glycosaminoglycan binding|extracellular region|extracellular space|Golgi lumen|biological_process|cell surface|peptide cross-linking via chondroitin 4-sulfate glycosaminoglycan|extracellular matrix structural constituent conferring compression resistance|transport vesicle|extracellular matrix organization|chondroi…
BHLHA15	83.06163637318983	8.819458193049092	194.42490364340097	21.981161771190905	4.458195734006262	1.4261954090115704e-06	6.753638565628316e-06	Up	1.4002278780318211	1.1666407106721053	0.0085157043625818	0.0877862504890961	0.1400214698690995	168620	basic helix-loop-helix family member a15	GO:0000785,GO:0000978,GO:0000981,GO:0001228,GO:0005515,GO:0005634,GO:0006357,GO:0006851,GO:0007030,GO:0007186,GO:0007267,GO:0010832,GO:0019722,GO:0030182,GO:0030968,GO:0042149,GO:0042593,GO:0042802,GO:0045944,GO:0046983,GO:0048312,GO:0048469,GO:1990837	chromatin|RNA polymerase II cis-regulatory region sequence-specific DNA binding|DNA-binding transcription factor activity, RNA polymerase II-specific|DNA-binding transcription activator activity, RNA polymerase II-specific|protein binding|nucleus|regulation of transcription by RNA polymerase II|mitochondrial calcium ion transmembrane transport|Golgi organization|G protein-coupled receptor signali…	hsa04950	Maturity onset diabetes of the young
BHLHE41	848.1916586774139	208.937206748506	1807.0733365707763	8.653610697581142	3.113302219292005	1.7645224583680565e-33	7.623953932190256e-32	Up	9.748680924750282	11.033049082576971	1.8776092948377512	1.7874383337994793	1.2609538762225558	79365	basic helix-loop-helix family member e41	GO:0000122,GO:0000785,GO:0000978,GO:0000981,GO:0001102,GO:0001227,GO:0005515,GO:0005634,GO:0006357,GO:0009952,GO:0010832,GO:0010944,GO:0032922,GO:0042803,GO:0042826,GO:0043425,GO:0043426,GO:0045892,GO:0046982,GO:0050767,GO:0070888,GO:1990837	negative regulation of transcription by RNA polymerase II|chromatin|RNA polymerase II cis-regulatory region sequence-specific DNA binding|DNA-binding transcription factor activity, RNA polymerase II-specific|RNA polymerase II activating transcription factor binding|DNA-binding transcription repressor activity, RNA polymerase II-specific|protein binding|nucleus|regulation of transcription by RNA p…	hsa04710	Circadian rhythm
BHMT2	32.36164180675272	0.0	80.90410451688182	490.6277611250828	8.93848505780063	1.1072867537636844e-10	9.073113694599868e-10	Up	0.7254161120974407	0.6130961294878279	0.0	0.0	0.0	23743	betaine--homocysteine S-methyltransferase 2	GO:0000096,GO:0005829,GO:0006577,GO:0008270,GO:0032259,GO:0033477,GO:0046500,GO:0047150,GO:0061627,GO:0070062,GO:0071267	sulfur amino acid metabolic process|cytosol|amino-acid betaine metabolic process|zinc ion binding|methylation|S-methylmethionine metabolic process|S-adenosylmethionine metabolic process|betaine-homocysteine S-methyltransferase activity|S-methylmethionine-homocysteine S-methyltransferase activity|extracellular exosome|L-methionine salvage	hsa00270	Cysteine and methionine metabolism
BICC1	477.1854850682773	5.535943067571885	1184.6597980693357	212.436808693102	7.7308899517648255	1.4697664444583136e-18	2.4858726950365808e-17	Up	1.5890440650703996	1.4860351152427551	0.0	0.00784682106165	0.0214160855437064	80114	BicC family RNA binding protein 1	GO:0001822,GO:0003723,GO:0005737,GO:0007368,GO:0007507,GO:0090090	kidney development|RNA binding|cytoplasm|determination of left/right symmetry|heart development|negative regulation of canonical Wnt signaling pathway
BICD1	529.4644996393927	283.6460975959767	898.1921027045169	3.166023217202462	1.6626718351402994	6.050198731932535e-05	0.0002172696157949	Up	1.3288872873759183	1.6580568723175082	0.3949307590833342	0.6798812688375826	0.8509311417840414	636	BICD cargo adaptor 1	GO:0005200,GO:0005515,GO:0005794,GO:0005802,GO:0005813,GO:0005829,GO:0005856,GO:0005881,GO:0006396,GO:0008093,GO:0008298,GO:0009653,GO:0016020,GO:0016032,GO:0019901,GO:0031267,GO:0031410,GO:0031871,GO:0033365,GO:0034063,GO:0034452,GO:0045298,GO:0045505,GO:0048260,GO:0048471,GO:0070507,GO:0070840,GO:0072385,GO:0072393,GO:0099503,GO:1900275,GO:1900276,GO:1900737,GO:1904781	structural constituent of cytoskeleton|protein binding|Golgi apparatus|trans-Golgi network|centrosome|cytosol|cytoskeleton|cytoplasmic microtubule|RNA processing|cytoskeletal anchor activity|intracellular mRNA localization|anatomical structure morphogenesis|membrane|viral process|protein kinase binding|small GTPase binding|cytoplasmic vesicle|proteinase activated receptor binding|protein localiza…
BICDL1	158.81961499457702	264.6993583242951	0.0	0.0008079217861383	-10.273496745250595	5.389256669642794e-09	3.628878785703048e-08	Down	0.0	0.0	0.3037588994311898	1.4429842354664908	2.626484928119642	92558	BICD family like cargo adaptor 1	GO:0005737,GO:0005813,GO:0031175,GO:0031267,GO:0034452,GO:0047496,GO:0055107	cytoplasm|centrosome|neuron projection development|small GTPase binding|dynactin binding|vesicle transport along microtubule|Golgi to secretory granule transport
BICDL2	12.250975157493182	20.02442309398609	0.5908032527538155	0.029105889893146	-5.102545062077158	0.0086219923943816	0.0191662149086223	Down	0.0094542430118744	0.0	0.041168177296394	0.2411320262516688	0.3666636069698057	146439	BICD family like cargo adaptor 2	GO:0005515,GO:0005737,GO:0047496,GO:0055107	protein binding|cytoplasm|vesicle transport along microtubule|Golgi to secretory granule transport
BID	1004.82355948434	586.4537170779321	1632.378323093952	2.782996199162055	1.4766389383303904	8.947244844816599e-07	4.360803030361828e-06	Up	12.720158342136829	13.677996421194347	5.01928155161039	5.96539980015755	8.436091925891294	637	BH3 interacting domain death agonist	GO:0001836,GO:0005123,GO:0005515,GO:0005739,GO:0005741,GO:0005829,GO:0006626,GO:0006919,GO:0008625,GO:0008637,GO:0010918,GO:0016020,GO:0031334,GO:0031625,GO:0032592,GO:0042127,GO:0042770,GO:0042775,GO:0042981,GO:0043065,GO:0043066,GO:0051402,GO:0065003,GO:0090150,GO:0090200,GO:0097284,GO:0097345,GO:1900740,GO:1901030,GO:1902230,GO:2000045,GO:2000271,GO:2001238,GO:2001244	release of cytochrome c from mitochondria|death receptor binding|protein binding|mitochondrion|mitochondrial outer membrane|cytosol|protein targeting to mitochondrion|activation of cysteine-type endopeptidase activity involved in apoptotic process|extrinsic apoptotic signaling pathway via death domain receptors|apoptotic mitochondrial changes|positive regulation of mitochondrial membrane potentia…	hsa01524,hsa04071,hsa04115,hsa04210,hsa04215,hsa04217,hsa04650,hsa04932,hsa05010,hsa05014,hsa05022,hsa05152,hsa05160,hsa05161,hsa05162,hsa05163,hsa05164,hsa05167,hsa05168,hsa05169,hsa05170,hsa05200,hsa05416	Platinum drug resistance|Sphingolipid signaling pathway|p53 signaling pathway|Apoptosis|Apoptosis - multiple species|Necroptosis|Natural killer cell mediated cytotoxicity|Non-alcoholic fatty liver disease|Alzheimer disease|Amyotrophic lateral sclerosis|Pathways of neurodegeneration - multiple diseases|Tuberculosis|Hepatitis C|Hepatitis B|Measles|Human cytomegalovirus infection|Influenza A|Kaposi …
BIK	25.49515032299069	42.49191720498448	0.0	0.0050343422989523	-7.633980971974842	7.696825754998965e-07	3.789439163463144e-06	Down	0.0	0.0	1.518893624393879	1.2318271397853389	1.2007098704337609	638	BCL2 interacting killer	GO:0005515,GO:0006915,GO:0008584,GO:0008637,GO:0012505,GO:0016021,GO:0031334,GO:0031966,GO:0042981,GO:0090200	protein binding|apoptotic process|male gonad development|apoptotic mitochondrial changes|endomembrane system|integral component of membrane|positive regulation of protein-containing complex assembly|mitochondrial membrane|regulation of apoptotic process|positive regulation of release of cytochrome c from mitochondria	hsa01522	Endocrine resistance
BIN1	1372.0047897334618	604.9258650169827	2522.623176808181	4.170658815402971	2.0602752960537782	1.8405163679713768e-44	1.1980088358795509e-42	Up	14.728438071896989	14.335770317918415	5.418872877391183	4.388693213567568	4.508697158288493	274	bridging integrator 1	GO:0002020,GO:0005515,GO:0005543,GO:0005634,GO:0005635,GO:0005737,GO:0005768,GO:0005829,GO:0005856,GO:0005886,GO:0006897,GO:0006997,GO:0007010,GO:0008021,GO:0008333,GO:0015629,GO:0016020,GO:0016032,GO:0019828,GO:0030018,GO:0030100,GO:0030276,GO:0030315,GO:0030424,GO:0030425,GO:0030838,GO:0031674,GO:0031982,GO:0033268,GO:0033292,GO:0042802,GO:0043065,GO:0043194,GO:0045664,GO:0048156,GO:0048711,GO:…	protease binding|protein binding|phospholipid binding|nucleus|nuclear envelope|cytoplasm|endosome|cytosol|cytoskeleton|plasma membrane|endocytosis|nucleus organization|cytoskeleton organization|synaptic vesicle|endosome to lysosome transport|actin cytoskeleton|membrane|viral process|aspartic-type endopeptidase inhibitor activity|Z disc|regulation of endocytosis|clathrin binding|T-tubule|axon|dend…	hsa04144,hsa04666	Endocytosis|Fc gamma R-mediated phagocytosis
BIN2	6.776868757822308	11.294781263037178	0.0	0.0189268335321308	-5.723423122082587	0.0019058954094981	0.005028433651029	Down	0.0	0.0	0.1577668100731792	0.0844871839484954	0.1647058948705891	51411	bridging integrator 2	GO:0001891,GO:0002102,GO:0005515,GO:0005543,GO:0005576,GO:0005886,GO:0005938,GO:0006911,GO:0030054,GO:0034774,GO:0042995,GO:0043312,GO:0060326,GO:0071800,GO:0097320,GO:1904813	phagocytic cup|podosome|protein binding|phospholipid binding|extracellular region|plasma membrane|cell cortex|phagocytosis, engulfment|cell junction|secretory granule lumen|cell projection|neutrophil degranulation|cell chemotaxis|podosome assembly|plasma membrane tubulation|ficolin-1-rich granule lumen
BIRC3	25.263937301561	3.3190867094050334	58.18121318979495	17.624771487924615	4.139532647412972	9.299640414056112e-08	5.221411249654506e-07	Up	0.299657655426955	0.2661478799344283	0.0376398748384036	0.0176372720556437	0.0114611571492773	330	baculoviral IAP repeat containing 3	GO:0002756,GO:0004842,GO:0005515,GO:0005634,GO:0005654,GO:0005737,GO:0005829,GO:0006915,GO:0007166,GO:0007249,GO:0010803,GO:0016567,GO:0016579,GO:0016740,GO:0031398,GO:0033209,GO:0034121,GO:0035666,GO:0038061,GO:0039535,GO:0042981,GO:0043027,GO:0043066,GO:0043123,GO:0045088,GO:0046872,GO:0050727,GO:0051726,GO:0060544,GO:0060546,GO:0061630,GO:0070424,GO:2000116	MyD88-independent toll-like receptor signaling pathway|ubiquitin-protein transferase activity|protein binding|nucleus|nucleoplasm|cytoplasm|cytosol|apoptotic process|cell surface receptor signaling pathway|I-kappaB kinase/NF-kappaB signaling|regulation of tumor necrosis factor-mediated signaling pathway|protein ubiquitination|protein deubiquitination|transferase activity|positive regulation of pr…	hsa01524,hsa04064,hsa04120,hsa04210,hsa04215,hsa04217,hsa04390,hsa04510,hsa04621,hsa04668,hsa05132,hsa05145,hsa05168,hsa05200,hsa05202,hsa05222	Platinum drug resistance|NF-kappa B signaling pathway|Ubiquitin mediated proteolysis|Apoptosis|Apoptosis - multiple species|Necroptosis|Hippo signaling pathway|Focal adhesion|NOD-like receptor signaling pathway|TNF signaling pathway|Salmonella infection|Toxoplasmosis|Herpes simplex virus 1 infection|Pathways in cancer|Transcriptional misregulation in cancer|Small cell lung cancer
BIRC5	435.9155183389154	200.4682792442958	789.0863769808452	3.936960991737424	1.9770824180326985	0.0117096336617992	0.0251630772815225	Up	6.29477307289446	6.558385243401218	1.4503955403111553	4.422490914038759	0.7104616506655357	332	baculoviral IAP repeat containing 5	GO:0000228,GO:0000775,GO:0000777,GO:0005515,GO:0005634,GO:0005654,GO:0005737,GO:0005829,GO:0005876,GO:0006468,GO:0006915,GO:0007059,GO:0007605,GO:0008017,GO:0008284,GO:0019221,GO:0019899,GO:0030496,GO:0031267,GO:0031503,GO:0032133,GO:0042802,GO:0042981,GO:0043027,GO:0043066,GO:0045892,GO:0046872,GO:0051087,GO:0051301,GO:0051726	nuclear chromosome|chromosome, centromeric region|condensed chromosome kinetochore|protein binding|nucleus|nucleoplasm|cytoplasm|cytosol|spindle microtubule|protein phosphorylation|apoptotic process|chromosome segregation|sensory perception of sound|microtubule binding|positive regulation of cell population proliferation|cytokine-mediated signaling pathway|enzyme binding|midbody|small GTPase bind…	hsa01524,hsa04210,hsa04215,hsa04390,hsa05161,hsa05200,hsa05210	Platinum drug resistance|Apoptosis|Apoptosis - multiple species|Hippo signaling pathway|Hepatitis B|Pathways in cancer|Colorectal cancer
BIRC7	16.1873145671473	26.978857611912165	0.0	0.0079304740199231	-6.978377183454909	1.4615743367953944e-05	5.8650204771965696e-05	Down	0.0	0.0	0.7288140682728387	0.5659263816115252	0.4945652549782637	79444	baculoviral IAP repeat containing 7	GO:0002088,GO:0004842,GO:0004869,GO:0005515,GO:0005634,GO:0005654,GO:0005737,GO:0005794,GO:0005813,GO:0005829,GO:0006915,GO:0007257,GO:0016567,GO:0019899,GO:0031398,GO:0042127,GO:0043027,GO:0043066,GO:0046872,GO:0051726,GO:0061630,GO:0070247	lens development in camera-type eye|ubiquitin-protein transferase activity|cysteine-type endopeptidase inhibitor activity|protein binding|nucleus|nucleoplasm|cytoplasm|Golgi apparatus|centrosome|cytosol|apoptotic process|activation of JUN kinase activity|protein ubiquitination|enzyme binding|positive regulation of protein ubiquitination|regulation of cell population proliferation|cysteine-type en…	hsa04120,hsa04215,hsa05145,hsa05200,hsa05222	Ubiquitin mediated proteolysis|Apoptosis - multiple species|Toxoplasmosis|Pathways in cancer|Small cell lung cancer
BLNK	340.79353240906016	567.9892206817669	0.0	0.0003765824850779	-11.374746478053863	1.0089739788227526e-13	1.1196260328840524e-12	Down	0.0	0.0	5.595292167794469	3.7275059002460766	2.266459656597158	29760	B cell linker	GO:0005068,GO:0005515,GO:0005737,GO:0005829,GO:0005886,GO:0006954,GO:0006959,GO:0007169,GO:0010628,GO:0016020,GO:0019899,GO:0030183,GO:0035556,GO:0035591,GO:0036464,GO:0042169,GO:0050853,GO:1990782	transmembrane receptor protein tyrosine kinase adaptor activity|protein binding|cytoplasm|cytosol|plasma membrane|inflammatory response|humoral immune response|transmembrane receptor protein tyrosine kinase signaling pathway|positive regulation of gene expression|membrane|enzyme binding|B cell differentiation|intracellular signal transduction|signaling adaptor activity|cytoplasmic ribonucleoprote…	hsa04064,hsa04380,hsa04662,hsa05169,hsa05340	NF-kappa B signaling pathway|Osteoclast differentiation|B cell receptor signaling pathway|Epstein-Barr virus infection|Primary immunodeficiency
BLOC1S5	561.9815741493063	754.5521076748364	273.1257738610111	0.3620227239600644	-1.465847837591135	6.067056371777167e-09	4.0526103778783424e-08	Down	2.097161270388907	2.160090690630013	10.08745920117094	7.304589248533987	6.798516085115898	63915	biogenesis of lysosomal organelles complex 1 subunit 5	GO:0005515,GO:0008089,GO:0030133,GO:0031083,GO:0031175,GO:0032402,GO:0032438,GO:0035646,GO:0048490,GO:0050942,GO:1904115	protein binding|anterograde axonal transport|transport vesicle|BLOC-1 complex|neuron projection development|melanosome transport|melanosome organization|endosome to melanosome transport|anterograde synaptic vesicle transport|positive regulation of pigment cell differentiation|axon cytoplasm
BLVRA	718.3389787970982	474.33075011028535	1084.351321827318	2.286326175811699	1.1930312384857271	5.2603140438157837e-11	4.4610311315744015e-10	Up	18.10648488836679	15.296792285952316	10.471477797854783	10.353457178895829	9.111767502222513	644	biliverdin reductase A	GO:0004074,GO:0005515,GO:0005829,GO:0008270,GO:0042167,GO:0055114,GO:0070062,GO:0106276,GO:0106277	biliverdin reductase (NAD(P)+) activity|protein binding|cytosol|zinc ion binding|heme catabolic process|oxidation-reduction process|extracellular exosome|biliberdin reductase NAD+ activity|biliverdin reductase (NADP+) activity	hsa00860	Porphyrin and chlorophyll metabolism
BMERB1	555.4595579777529	12.329390079304147	1370.154809825426	111.02504822634036	6.7947413877484015	0.0038627905401533	0.0094119135572428	Up	14.945007943221595	11.951544017675335	0.0126609970969653	0.0	0.48575664585096	89927	bMERB domain containing 1	GO:0005515,GO:0007026,GO:0015630,GO:0021822	protein binding|negative regulation of microtubule depolymerization|microtubule cytoskeleton|negative regulation of cell motility involved in cerebral cortex radial glia guided migration
BMF	1094.9386019043673	1771.7243624973182	79.7599610149403	0.0450165483679606	-4.473400747005935	2.4837488324583283e-08	1.522447918664632e-07	Down	0.3808507744634204	0.3119776000824756	23.32407455158906	4.909337166823659	3.8692015849024015	90427	Bcl2 modifying factor	GO:0001669,GO:0001844,GO:0005515,GO:0005741,GO:0005829,GO:0005886,GO:0010507,GO:0016459,GO:0031334,GO:0034644,GO:0043065,GO:0043276,GO:0090200,GO:2001244	acrosomal vesicle|protein insertion into mitochondrial membrane involved in apoptotic signaling pathway|protein binding|mitochondrial outer membrane|cytosol|plasma membrane|negative regulation of autophagy|myosin complex|positive regulation of protein-containing complex assembly|cellular response to UV|positive regulation of apoptotic process|anoikis|positive regulation of release of cytochrome c…	hsa05206	MicroRNAs in cancer
BMP2K	1591.4884763987804	2083.8968482182013	852.8759186696492	0.4093027016197884	-1.2887599055053192	3.265393636830469e-08	1.9781812539638573e-07	Down	2.1338046386194223	2.2649034720788648	7.647582016945598	8.386449963706243	5.961468645236469	55589	BMP2 inducible kinase	GO:0004674,GO:0005524,GO:0005634,GO:0005737,GO:0006468,GO:0016607,GO:0019208,GO:0030500,GO:0035612,GO:0045747,GO:0050790,GO:0106310,GO:0106311,GO:2000369	protein serine/threonine kinase activity|ATP binding|nucleus|cytoplasm|protein phosphorylation|nuclear speck|phosphatase regulator activity|regulation of bone mineralization|AP-2 adaptor complex binding|positive regulation of Notch signaling pathway|regulation of catalytic activity|protein serine kinase activity|protein threonine kinase activity|regulation of clathrin-dependent endocytosis	hsa05202	Transcriptional misregulation in cancer
BMP6	496.5409727777422	177.14500895202912	975.634918516312	5.50550124846483	2.46087391996656	0.000257162188504	0.0008192141242261	Up	5.239616931234462	5.859033868215582	0.8809163096429781	0.6054096175379107	2.662229324950993	654	bone morphogenetic protein 6	GO:0000122,GO:0001501,GO:0001649,GO:0001654,GO:0001822,GO:0001938,GO:0001958,GO:0003323,GO:0005125,GO:0005615,GO:0005737,GO:0006879,GO:0006954,GO:0006955,GO:0008083,GO:0008284,GO:0010628,GO:0010862,GO:0014823,GO:0030501,GO:0030509,GO:0030539,GO:0031666,GO:0031982,GO:0032026,GO:0032332,GO:0032349,GO:0032526,GO:0043117,GO:0045603,GO:0045666,GO:0045669,GO:0045944,GO:0046982,GO:0050679,GO:0050714,GO:…	negative regulation of transcription by RNA polymerase II|skeletal system development|osteoblast differentiation|eye development|kidney development|positive regulation of endothelial cell proliferation|endochondral ossification|type B pancreatic cell development|cytokine activity|extracellular space|cytoplasm|cellular iron ion homeostasis|inflammatory response|immune response|growth factor activi…	hsa04060,hsa04350,hsa04390,hsa04913	Cytokine-cytokine receptor interaction|TGF-beta signaling pathway|Hippo signaling pathway|Ovarian steroidogenesis
BMPER	1617.234597024799	191.3496820342356	3756.0619695106457	19.626582823756696	4.294737102517206	0.0011306413212377	0.0031427797666025	Up	14.061321714567402	14.906343421761015	0.1144570468482737	0.4756944791331559	2.43203619343382	168667	BMP binding endothelial regulator	GO:0001568,GO:0001657,GO:0002043,GO:0005615,GO:0010594,GO:0030514,GO:0031012,GO:0042118,GO:0045765,GO:0048839,GO:0060393,GO:0070374,GO:1903672	blood vessel development|ureteric bud development|blood vessel endothelial cell proliferation involved in sprouting angiogenesis|extracellular space|regulation of endothelial cell migration|negative regulation of BMP signaling pathway|extracellular matrix|endothelial cell activation|regulation of angiogenesis|inner ear development|regulation of pathway-restricted SMAD protein phosphorylation|posi…
BMT2	2179.015138021489	3296.933747644067	502.1372235876205	0.1523156135656375	-2.7148642577295976	8.478016071887531e-68	1.2025985816688765e-65	Down	2.720086495786967	2.7667895975213845	27.341108312694697	24.34115439934404	22.23854864444441	154743	base methyltransferase of 25S rRNA 2 homolog	GO:0005730,GO:0016433,GO:0031167,GO:0034198,GO:0140007,GO:1904047,GO:1904262,GO:1990130	nucleolus|rRNA (adenine) methyltransferase activity|rRNA methylation|cellular response to amino acid starvation|KICSTOR complex|S-adenosyl-L-methionine binding|negative regulation of TORC1 signaling|GATOR1 complex
BNC1	440.093615029326	11.680640803618028	1082.7130763678883	92.22430911915218	6.527075171172798	4.317607007948826e-20	8.3767147060023935e-19	Up	4.4240943564826365	4.8217854601689165	0.0220418390245918	0.0413134117105814	0.1409442678036112	646	basonuclin 1	GO:0000182,GO:0000976,GO:0001216,GO:0005634,GO:0005654,GO:0005730,GO:0005737,GO:0006355,GO:0006356,GO:0007283,GO:0008284,GO:0008544,GO:0030154,GO:0043231,GO:0045943,GO:0046872,GO:1900195	rDNA binding|transcription regulatory region sequence-specific DNA binding|DNA-binding transcription activator activity|nucleus|nucleoplasm|nucleolus|cytoplasm|regulation of transcription, DNA-templated|regulation of transcription by RNA polymerase I|spermatogenesis|positive regulation of cell population proliferation|epidermis development|cell differentiation|intracellular membrane-bounded organ…
BNC2	2104.268495805948	1298.052936125659	3313.5918353263824	2.552852972833396	1.3521104506035404	0.0210337838277009	0.0420675676554019	Up	5.000364938264007	5.989988543671798	5.225140914436388	2.407269497183956	1.2768649348316712	54796	basonuclin 2	GO:0000976,GO:0003416,GO:0005515,GO:0005634,GO:0005654,GO:0006355,GO:0043586,GO:0046872,GO:0060021,GO:0060485	transcription regulatory region sequence-specific DNA binding|endochondral bone growth|protein binding|nucleus|nucleoplasm|regulation of transcription, DNA-templated|tongue development|metal ion binding|roof of mouth development|mesenchyme development
BNIP1	250.2526011588375	165.96235500117808	376.6879703953267	2.2692372130967917	1.1822074279924308	0.0015156215422831	0.0040935666444708	Up	4.975987547864514	5.964083058449639	2.2492492008697904	3.6185684157562834	3.9723349847584575	662	BCL2 interacting protein 1	GO:0005484,GO:0005515,GO:0005635,GO:0005737,GO:0005783,GO:0005789,GO:0006890,GO:0006915,GO:0007029,GO:0014823,GO:0016032,GO:0016320,GO:0030137,GO:0030176,GO:0031201,GO:0031966,GO:0042594,GO:0043066,GO:0043231,GO:0090649,GO:0097194	SNAP receptor activity|protein binding|nuclear envelope|cytoplasm|endoplasmic reticulum|endoplasmic reticulum membrane|retrograde vesicle-mediated transport, Golgi to endoplasmic reticulum|apoptotic process|endoplasmic reticulum organization|response to activity|viral process|endoplasmic reticulum membrane fusion|COPI-coated vesicle|integral component of endoplasmic reticulum membrane|SNARE compl…	hsa04130	SNARE interactions in vesicular transport
BNIPL	1110.3575798052648	1849.83320400748	1.1441435019415225	0.0006283151387906	-10.63622403837186	1.0258675491655691e-24	2.7446520407924376e-23	Down	0.0	0.0196574394907534	24.70905596297379	20.186217956104933	20.59052398281417	149428	BCL2 interacting protein like	GO:0004309,GO:0005515,GO:0005634,GO:0005737,GO:0005829,GO:0006798,GO:0006915,GO:0008285,GO:0040009,GO:0042802	exopolyphosphatase activity|protein binding|nucleus|cytoplasm|cytosol|polyphosphate catabolic process|apoptotic process|negative regulation of cell population proliferation|regulation of growth rate|identical protein binding
BOLA1	269.78078928555266	383.6759602589184	98.93803282550428	0.2578323439233143	-1.955494840144938	4.159938348038588e-08	2.4830818976223984e-07	Down	2.057822732987836	1.7600101737599296	13.665095850606908	7.394568545393603	9.481519537799787	51027	bolA family member 1	GO:0005515,GO:0005739	protein binding|mitochondrion
BORCS6	481.9417543292949	627.5234988084544	263.56913761055563	0.4198801804350404	-1.2519504045065717	4.835479730734155e-10	3.696302655379705e-09	Down	3.2799632057819186	2.9018599114909427	9.289668717470333	9.655887707169192	11.20867459913596	54785	BLOC-1 related complex subunit 6	GO:0005515,GO:0005765,GO:0032418,GO:0042802,GO:0099078	protein binding|lysosomal membrane|lysosome localization|identical protein binding|BORC complex
BORCS8	198.1673648028388	134.96589138375728	292.9695749314611	2.169813325569301	1.1175709293702218	0.0017084039445838	0.0045577646754368	Up	3.746723782406272	3.721343003274992	1.6611018299022693	2.481498390891033	2.884547288497352	729991	BLOC-1 related complex subunit 8	GO:0005515,GO:0005765,GO:0007507,GO:0099078	protein binding|lysosomal membrane|heart development|BORC complex
BPNT2	4418.014217441943	3087.649404308393	6413.561437142271	2.0772002659993567	1.0546403152850854	4.26214862462141e-06	1.864039171605804e-05	Up	18.67502616104692	19.545870460221806	10.866731905381592	14.861364659085384	11.847990241532528	54928	3'(2'), 5'-bisphosphate nucleotidase 2	GO:0001501,GO:0001958,GO:0002063,GO:0005654,GO:0005794,GO:0005796,GO:0005829,GO:0008254,GO:0008441,GO:0009791,GO:0012505,GO:0016020,GO:0016021,GO:0016604,GO:0030204,GO:0032588,GO:0042733,GO:0046854,GO:0046855,GO:0046872,GO:0050427,GO:0097657	skeletal system development|endochondral ossification|chondrocyte development|nucleoplasm|Golgi apparatus|Golgi lumen|cytosol|3'-nucleotidase activity|3'(2'),5'-bisphosphate nucleotidase activity|post-embryonic development|endomembrane system|membrane|integral component of membrane|nuclear body|chondroitin sulfate metabolic process|trans-Golgi network membrane|embryonic digit morphogenesis|phosph…	hsa00920,hsa04070	Sulfur metabolism|Phosphatidylinositol signaling system
BRCA2	80.08158118066733	54.6627938711232	118.20976214498354	2.164106195858669	1.1137712960591493	0.0057850292602246	0.0134900279089233	Up	0.2369405395419489	0.1889574248789939	0.1719582436569266	0.1328416786683904	0.0997678677128582	675	BRCA2 DNA repair associated	GO:0000722,GO:0000724,GO:0000781,GO:0000800,GO:0001556,GO:0001833,GO:0002020,GO:0003697,GO:0004402,GO:0005515,GO:0005634,GO:0005654,GO:0005813,GO:0005829,GO:0006289,GO:0006302,GO:0006355,GO:0006978,GO:0007141,GO:0007283,GO:0007420,GO:0007569,GO:0008022,GO:0008585,GO:0010165,GO:0010225,GO:0010332,GO:0010484,GO:0010485,GO:0030097,GO:0030141,GO:0032465,GO:0032991,GO:0033593,GO:0033600,GO:0042771,GO:…	telomere maintenance via recombination|double-strand break repair via homologous recombination|chromosome, telomeric region|lateral element|oocyte maturation|inner cell mass cell proliferation|protease binding|single-stranded DNA binding|histone acetyltransferase activity|protein binding|nucleus|nucleoplasm|centrosome|cytosol|nucleotide-excision repair|double-strand break repair|regulation of tra…	hsa03440,hsa03460,hsa05200,hsa05212,hsa05224	Homologous recombination|Fanconi anemia pathway|Pathways in cancer|Pancreatic cancer|Breast cancer
BRD3	1903.7609921584567	2407.3319026412555	1148.40462643426	0.4770374890276767	-1.0678254468765789	1.1218193601398569e-11	1.0161250541604148e-10	Down	3.9986320164528335	3.820257377161259	12.79537904622884	9.821919029119949	11.070466527629966	8019	bromodomain containing 3	GO:0003682,GO:0005515,GO:0005634,GO:0006325,GO:0006357,GO:0070577	chromatin binding|protein binding|nucleus|chromatin organization|regulation of transcription by RNA polymerase II|lysine-acetylated histone binding			chromosome_remodelling_factor
BRI3	5146.591161520983	6756.791511912204	2731.2906359341514	0.4042068583612874	-1.3068342941002558	5.218675855311705e-29	1.7849171399407932e-27	Down	36.168729582919	31.73917192132005	116.69421722937535	111.94625043369598	115.75513293133928	25798	brain protein I3	GO:0005515,GO:0005634,GO:0005886,GO:0016021,GO:0035577,GO:0042802,GO:0043312,GO:0048471	protein binding|nucleus|plasma membrane|integral component of membrane|azurophil granule membrane|identical protein binding|neutrophil degranulation|perinuclear region of cytoplasm
BRINP1	12.62568289967937	21.042804832798957	0.0	0.0101692681438597	-6.619640333904438	0.0001022257502021	0.0003510887117494	Down	0.0	0.0	0.2803227007832674	0.1724014142657626	0.1360375379326718	1620	BMP/retinoic acid inducible neural specific 1	GO:0001662,GO:0005515,GO:0005737,GO:0005783,GO:0007050,GO:0007614,GO:0008219,GO:0030425,GO:0035176,GO:0035640,GO:0042711,GO:0043025,GO:0045666,GO:0045786,GO:0045930,GO:0050768,GO:0071300,GO:0071625	behavioral fear response|protein binding|cytoplasm|endoplasmic reticulum|cell cycle arrest|short-term memory|cell death|dendrite|social behavior|exploration behavior|maternal behavior|neuronal cell body|positive regulation of neuron differentiation|negative regulation of cell cycle|negative regulation of mitotic cell cycle|negative regulation of neurogenesis|cellular response to retinoic acid|voc…
BRSK1	267.0053885999517	71.5622432290355	560.1701066563262	7.825759173035601	2.9682307139681745	5.2626691411900215e-24	1.3389085144997151e-22	Up	3.031648514530312	4.075134405419936	0.5323068384428726	0.6523502806901721	0.6732754049425157	84446	BR serine/threonine kinase 1	GO:0000086,GO:0000287,GO:0004674,GO:0005524,GO:0005634,GO:0005654,GO:0005737,GO:0005813,GO:0006468,GO:0006974,GO:0007095,GO:0007269,GO:0007409,GO:0008021,GO:0008306,GO:0009411,GO:0010212,GO:0010975,GO:0018105,GO:0019901,GO:0030010,GO:0030054,GO:0030182,GO:0035556,GO:0042149,GO:0043015,GO:0048156,GO:0048167,GO:0048786,GO:0050321,GO:0050770,GO:0051298,GO:0090176,GO:0099504,GO:0106310,GO:0106311,GO:…	G2/M transition of mitotic cell cycle|magnesium ion binding|protein serine/threonine kinase activity|ATP binding|nucleus|nucleoplasm|cytoplasm|centrosome|protein phosphorylation|cellular response to DNA damage stimulus|mitotic G2 DNA damage checkpoint|neurotransmitter secretion|axonogenesis|synaptic vesicle|associative learning|response to UV|response to ionizing radiation|regulation of neuron pr…
BRWD1	2649.965315682933	3469.420418060139	1420.7826621171246	0.4095268435903618	-1.2879700744119744	8.027593544715639e-16	1.0923339053243836e-14	Down	1.2092185783406697	1.3853611963368058	4.17539605853458	4.057690475494218	4.761513449991776	54014	bromodomain and WD repeat domain containing 1	GO:0003674,GO:0005634,GO:0005654,GO:0005730,GO:0005829,GO:0006325,GO:0006357,GO:0007010,GO:0008360,GO:0038111	molecular_function|nucleus|nucleoplasm|nucleolus|cytosol|chromatin organization|regulation of transcription by RNA polymerase II|cytoskeleton organization|regulation of cell shape|interleukin-7-mediated signaling pathway
BST1	1103.690051210643	758.2536820414539	1621.8446049644272	2.138884403566188	1.0968585138688784	1.8912986400273172e-08	1.1751060475806089e-07	Up	6.779460441421603	6.4164044370416216	3.7163615197591215	4.629004035229872	4.26752677935849	683	bone marrow stromal cell antigen 1	GO:0001931,GO:0001952,GO:0002691,GO:0003953,GO:0005576,GO:0005886,GO:0006959,GO:0007165,GO:0008284,GO:0016740,GO:0016849,GO:0019674,GO:0019898,GO:0030890,GO:0031225,GO:0032956,GO:0035579,GO:0043312,GO:0050135,GO:0050727,GO:0050730,GO:0050848,GO:0061809,GO:0061811,GO:0061812,GO:0070062,GO:0090022,GO:0090322,GO:2001044	uropod|regulation of cell-matrix adhesion|regulation of cellular extravasation|NAD+ nucleosidase activity|extracellular region|plasma membrane|humoral immune response|signal transduction|positive regulation of cell population proliferation|transferase activity|phosphorus-oxygen lyase activity|NAD metabolic process|extrinsic component of membrane|positive regulation of B cell proliferation|anchore…	hsa00760,hsa04970,hsa04972	Nicotinate and nicotinamide metabolism|Salivary secretion|Pancreatic secretion
BTBD10	1827.957665308196	2293.2950940634714	1129.9515221752818	0.4927242189020991	-1.021147708621426	0.0002713667801002	0.0008602721706908	Down	7.5343410927542305	9.143904708302744	17.747200986307327	24.63992229403265	26.80212823723609	84280	BTB domain containing 10	GO:0001650,GO:0005515,GO:0005654,GO:0005737,GO:0042327,GO:0044342,GO:1901215	fibrillar center|protein binding|nucleoplasm|cytoplasm|positive regulation of phosphorylation|type B pancreatic cell proliferation|negative regulation of neuron death
BTBD11	351.7532120923281	16.276496252948366	854.9682858513978	52.39537747426124	5.711367632048388	6.0345337979673734e-09	4.032677786054997e-08	Up	1.926973590931644	2.3028215873498885	0.0351218970043863	0.0059845088630184	0.125416676198334	121551	BTB domain containing 11	GO:0016021,GO:0046982,GO:0060395	integral component of membrane|protein heterodimerization activity|SMAD protein signal transduction
BTBD19	549.9792239546427	366.6790695399425	824.9294555766934	2.249284019031451	1.169465842964187	0.01202749786535	0.0257761485039058	Up	4.152924502165424	4.447808708916289	1.52716339844476	2.3390892779322567	3.9515926955741327	149478	BTB domain containing 19
[truncated: 4,332 more rows]
